# Supplementary material for: Optical Imaging of Neuronal Activity and Visualization of Fine Neural Structures in Non-Desheathed Nervous Systems
Source: PLoS One. 2014 Jul 25;9(7):e103459. doi: 10.1371/journal.pone.0103459 (PMC4111610; doi:10.1371/journal.pone.0103459)
Supplement: Raw Data S1 — Raw data for figures 4 , 5 , 6 , and 7 . (XLSX) [file pone.0103459.s003.xlsx]

## Sheet: Fig. 4A AGR STG non-desheathed
Fig. 4A							Fig. 4B
time of burststart in file	time of burst end in file	AGR spike time	AGR spike phase	AGR spike frequency	normalized AGR firing frequency		Bin number	mean AGR firing frequency	SD	n-number
302.872	312.342	302.95	0.00827437	5.72541	0.0372905		1	0.512338	0.100473	51
302.872	312.342	303.125	0.0267187	5.70597	-3.10281e-12		2	0.631958	0.086955	48
302.872	312.342	303.3	0.0452258	5.83584	0.24914		3	0.813744	0.0910845	50
302.872	312.342	303.472	0.063321	5.96019	0.487692		4	0.754262	0.106306	52
302.872	312.342	303.639	0.0810388	5.82157	0.221766		5	0.492822	0.0851065	48
302.872	312.342	303.811	0.0991784	5.91698	0.404814		6	0.397242	0.100567	48
302.872	312.342	303.98	0.117026	6.09905	0.75409		7	0.272699	0.103983	50
302.872	312.342	304.144	0.13434	6.07275	0.703641		8	0.295766	0.107873	47
302.872	312.342	304.309	0.151729	5.94001	0.448978		9	0.321661	0.105209	50
302.872	312.342	304.477	0.169507	5.93454	0.438496		10	0.495634	0.0902845	40
302.872	312.342	304.646	0.187301	5.9882	0.541441
302.872	312.342	304.813	0.204936	6.16295	0.876677
302.872	312.342	304.975	0.222071	5.95575	0.47918
302.872	312.342	305.143	0.239802	5.95841	0.484286
302.872	312.342	305.311	0.257525	5.92066	0.411871
302.872	312.342	305.48	0.275361	6.22723	1
302.872	312.342	305.64	0.292319	5.89362	0.359991
302.872	312.342	305.81	0.310237	6.0831	0.723484
302.872	312.342	305.974	0.327597	6.07792	0.713554
302.872	312.342	306.139	0.344971	6.10258	0.760873
302.872	312.342	306.303	0.362276	5.74564	0.0761025
302.872	312.342	306.477	0.380655	5.8872	0.347676
302.872	312.342	306.647	0.398592	6.00042	0.564878
302.872	312.342	306.813	0.416191	5.98015	0.525984
302.872	312.342	306.98	0.43385	5.84215	0.26124
302.872	312.342	307.152	0.451926	5.94636	0.461175
302.872	312.342	307.32	0.469685	5.95026	0.468642
302.872	312.342	307.488	0.487432	5.86889	0.312546
302.872	312.342	307.658	0.505425	5.79777	0.176116
302.872	312.342	307.831	0.523639	5.99952	0.563152
302.872	312.342	307.997	0.541241	5.86441	0.303962
302.872	312.342	308.168	0.559248	5.90476	0.381354
302.872	312.342	308.337	0.577132	6.09849	0.75302
302.872	312.342	308.501	0.594448	5.743	0.0710382
302.872	312.342	308.675	0.612836	5.77768	0.137558
302.872	312.342	308.848	0.631113	5.81717	0.21332
302.872	312.342	309.02	0.649267	5.88945	0.352
302.872	312.342	309.19	0.667197	5.87855	0.331078
302.872	312.342	309.36	0.685161	5.8236	0.225668
302.872	312.342	309.532	0.703294	5.84129	0.259603
302.872	312.342	309.703	0.721373	5.75109	0.0865621
302.872	312.342	309.877	0.739735	5.89206	0.356993
302.872	312.342	310.047	0.757657	5.99898	0.562116
302.872	312.342	310.213	0.77526	6.14458	0.841443
302.872	312.342	310.376	0.792446	5.94283	0.454396
302.872	312.342	310.544	0.810216	5.71249	0.0125063
302.872	312.342	310.72	0.828702	6.0033	0.570407
302.872	312.342	310.886	0.846292	5.92312	0.41658
302.872	312.342	311.055	0.864121	5.8471	0.270742
302.872	312.342	311.226	0.882181	5.817	0.212995
302.872	312.342	311.398	0.900335	5.87147	0.317504
302.872	312.342	311.568	0.918321	6.19751	0.94299
302.872	312.342	311.73	0.93536	5.93507	0.43951
302.872	312.342	311.898	0.953153	5.78352	0.148777
302.872	312.342	312.071	0.971412	5.87751	0.32909
312.342	320.502	312.412	0.0086258	5.94424	0.479376
312.342	320.502	312.58	0.0292412	5.91471	0.429408
312.342	320.502	312.749	0.0499596	6.035	0.632935
312.342	320.502	312.915	0.0702649	6.00835	0.587843
312.342	320.502	313.081	0.0906604	5.92663	0.449573
312.342	320.502	313.25	0.111337	5.87182	0.356839
312.342	320.502	313.421	0.132207	5.90249	0.408735
312.342	320.502	313.59	0.152968	6.12033	0.777295
312.342	320.502	313.753	0.17299	6.25195	1
312.342	320.502	313.913	0.192591	5.98319	0.545267
312.342	320.502	314.08	0.213072	5.90284	0.409324
312.342	320.502	314.25	0.233832	5.94778	0.485358
312.342	320.502	314.418	0.254435	6.03956	0.640644
312.342	320.502	314.584	0.274726	5.85343	0.325727
312.342	320.502	314.754	0.295661	5.96143	0.508455
312.342	320.502	314.922	0.316217	5.76651	0.178672
312.342	320.502	315.096	0.337468	5.94248	0.476388
312.342	320.502	315.264	0.358089	5.90301	0.409619
312.342	320.502	315.433	0.378848	5.83431	0.29337
312.342	320.502	315.605	0.399852	5.75606	0.160981
312.342	320.502	315.778	0.421142	5.87458	0.361508
312.342	320.502	315.949	0.442002	5.83124	0.28819
312.342	320.502	316.12	0.463017	5.69509	0.0578194
312.342	320.502	316.296	0.484534	5.75506	0.1593
312.342	320.502	316.469	0.505827	5.91121	0.423493
312.342	320.502	316.639	0.526558	5.82394	0.275836
312.342	320.502	316.81	0.547599	5.83431	0.29337
312.342	320.502	316.982	0.568603	5.71429	0.0903054
312.342	320.502	317.157	0.590048	5.75043	0.151461
312.342	320.502	317.331	0.611358	5.76635	0.17839
312.342	320.502	317.504	0.632609	5.6959	0.0591915
312.342	320.502	317.68	0.654124	5.82445	0.276697
312.342	320.502	317.851	0.675163	5.74102	0.135542
312.342	320.502	318.025	0.696508	5.82954	0.285314
312.342	320.502	318.197	0.717529	5.93401	0.462069
312.342	320.502	318.365	0.73818	5.87544	0.362968
312.342	320.502	318.536	0.759037	5.6699	0.0152055
312.342	320.502	318.712	0.78065	5.67988	0.0320966
312.342	320.502	318.888	0.802225	5.66091	-2.81762e-12
312.342	320.502	319.065	0.823872	5.77551	0.193886
312.342	320.502	319.238	0.84509	5.91769	0.434442
312.342	320.502	319.407	0.865798	5.78905	0.216796
312.342	320.502	319.58	0.886966	5.99628	0.567423
312.342	320.502	319.746	0.907402	6.03628	0.635093
312.342	320.502	319.912	0.927703	5.79626	0.229002
312.342	320.502	320.085	0.948845	5.77868	0.19925
312.342	320.502	320.258	0.970051	5.88841	0.384919
320.502	329.188	320.597	0.0108767	5.91698	0.650514
320.502	329.188	320.766	0.0303339	5.95132	0.715687
320.502	329.188	320.934	0.0496788	6.04284	0.889425
320.502	329.188	321.099	0.0687307	6.08958	0.978137
320.502	329.188	321.263	0.0876364	6.0006	0.809236
320.502	329.188	321.43	0.106822	5.90702	0.631605
320.502	329.188	321.599	0.126312	5.88772	0.594965
320.502	329.188	321.769	0.145866	5.95699	0.726455
320.502	329.188	321.937	0.165193	6.01938	0.84489
320.502	329.188	322.103	0.184319	5.91051	0.638233
320.502	329.188	322.272	0.203797	6.01233	0.831493
320.502	329.188	322.439	0.222946	6.01431	0.835269
320.502	329.188	322.605	0.242088	6.02464	0.854871
320.502	329.188	322.771	0.261198	5.88097	0.582148
320.502	329.188	322.941	0.280774	5.8924	0.603855
320.502	329.188	323.111	0.300313	5.90615	0.62995
320.502	329.188	323.28	0.319805	5.7852	0.400347
320.502	329.188	323.453	0.339706	5.76918	0.369936
320.502	329.188	323.626	0.359662	5.74366	0.321503
320.502	329.188	323.8	0.379706	5.89484	0.608471
320.502	329.188	323.97	0.399236	5.69947	0.237614
320.502	329.188	324.145	0.419436	5.72935	0.29433
320.502	329.188	324.32	0.43953	5.9476	0.708632
320.502	329.188	324.488	0.458887	5.81886	0.464248
320.502	329.188	324.66	0.478673	5.85326	0.529547
320.502	329.188	324.831	0.498342	5.71331	0.263884
320.502	329.188	325.006	0.518492	5.85514	0.533125
320.502	329.188	325.176	0.538155	5.98068	0.771428
320.502	329.188	325.344	0.557405	5.93067	0.676493
320.502	329.188	325.512	0.576817	6.0024	0.812655
320.502	329.188	325.679	0.595998	6.0518	0.906433
320.502	329.188	325.844	0.615021	5.88201	0.584118
320.502	329.188	326.014	0.634594	5.96036	0.732858
320.502	329.188	326.182	0.65391	5.76236	0.357
320.502	329.188	326.355	0.673889	5.94283	0.699575
320.502	329.188	326.524	0.693262	5.94142	0.696894
320.502	329.188	326.692	0.712639	5.76602	0.363938
320.502	329.188	326.865	0.732605	5.78085	0.392094
320.502	329.188	327.038	0.752521	5.80232	0.432844
320.502	329.188	327.211	0.772362	5.88651	0.592662
320.502	329.188	327.381	0.79192	6.03154	0.867977
320.502	329.188	327.546	0.811008	5.57429	2.69756e-14
320.502	329.188	327.726	0.831661	5.79626	0.421352
320.502	329.188	327.898	0.851524	5.96374	0.739268
320.502	329.188	328.066	0.870828	6.1011	1
320.502	329.188	328.23	0.889698	5.93331	0.681503
320.502	329.188	328.399	0.909102	5.80147	0.431246
320.502	329.188	328.571	0.928947	5.79425	0.417527
320.502	329.188	328.743	0.948816	5.80046	0.42933
320.502	329.188	328.916	0.968664	5.98552	0.780601
329.188	338.237	329.254	0.0072416	5.89953	0.439728
329.188	338.237	329.423	0.0259733	6.07866	0.707651
329.188	338.237	329.588	0.044153	5.90702	0.450935
329.188	338.237	329.757	0.0628609	6.04284	0.654083
329.188	338.237	329.922	0.0811484	6.04449	0.656542
329.188	338.237	330.088	0.0994309	6.03409	0.640994
329.188	338.237	330.254	0.117745	5.98516	0.5678
329.188	338.237	330.421	0.136209	5.99484	0.58229
329.188	338.237	330.587	0.154642	6.06299	0.684223
329.188	338.237	330.752	0.172869	5.90284	0.444677
329.188	338.237	330.922	0.19159	5.8682	0.392867
329.188	338.237	331.092	0.210422	5.99125	0.576918
329.188	338.237	331.259	0.228867	6.1799	0.859075
329.188	338.237	331.421	0.246749	6.12257	0.773336
329.188	338.237	331.584	0.264798	6.18123	0.861075
329.188	338.237	331.746	0.282676	6.12914	0.783159
329.188	338.237	331.909	0.300706	5.99	0.575039
329.188	338.237	332.076	0.319155	5.91069	0.456418
329.188	338.237	332.245	0.337851	6.27412	1
329.188	338.237	332.405	0.355465	5.95593	0.524079
329.188	338.237	332.573	0.374019	6.03774	0.646443
329.188	338.237	332.738	0.392322	5.97265	0.549086
329.188	338.237	332.906	0.410824	5.90301	0.444937
329.188	338.237	333.075	0.429545	6.00835	0.602493
329.188	338.237	333.241	0.447937	6.07589	0.703508
329.188	338.237	333.406	0.466125	5.96677	0.540291
329.188	338.237	333.574	0.484646	5.83175	0.338353
329.188	338.237	333.745	0.503595	5.96801	0.542156
329.188	338.237	333.913	0.522112	5.80552	0.299108
329.188	338.237	334.085	0.541147	5.83363	0.341152
329.188	338.237	334.256	0.560091	5.95664	0.525141
329.188	338.237	334.424	0.578643	5.84915	0.364374
329.188	338.237	334.595	0.597536	5.93085	0.486567
329.188	338.237	334.764	0.616168	5.90179	0.443113
329.188	338.237	334.933	0.634893	5.84983	0.365397
329.188	338.237	335.104	0.653784	5.94283	0.504491
329.188	338.237	335.272	0.672379	5.94601	0.509248
329.188	338.237	335.441	0.690964	5.92435	0.476845
329.188	338.237	335.609	0.709618	5.80131	0.292811
329.188	338.237	335.782	0.728666	5.88685	0.420768
329.188	338.237	335.952	0.747438	5.60617	0.000940072
329.188	338.237	336.13	0.76715	6.08606	0.718717
329.188	338.237	336.294	0.785308	6.10818	0.751801
329.188	338.237	336.458	0.8034	6.03519	0.642628
329.188	338.237	336.624	0.82171	5.84385	0.356449
329.188	338.237	336.795	0.840621	6.00186	0.592784
329.188	338.237	336.962	0.859033	5.80703	0.301377
329.188	338.237	337.134	0.878063	5.60554	-1.08934e-12
329.188	338.237	337.312	0.897777	5.81852	0.31856
329.188	338.237	337.484	0.91677	5.81852	0.31856
329.188	338.237	337.656	0.935762	5.78989	0.27573
329.188	338.237	337.829	0.954849	5.99844	0.587668
329.188	338.237	337.995	0.973271	5.75275	0.220182
338.237	347.484	338.342	0.0113626	6.05162	0.641191
338.237	347.484	338.507	0.0292334	5.85018	0.288991
338.237	347.484	338.678	0.0477197	6.03118	0.605456
338.237	347.484	338.844	0.0656512	5.95664	0.475122
338.237	347.484	339.012	0.083807	5.84659	0.282712
338.237	347.484	339.183	0.102305	5.82411	0.243419
338.237	347.484	339.355	0.120874	6.02827	0.60037
338.237	347.484	339.521	0.138814	5.94884	0.461492
338.237	347.484	339.689	0.156993	6.05217	0.642152
338.237	347.484	339.854	0.174863	6.23053	0.953993
338.237	347.484	340.015	0.19222	6.10892	0.741377
338.237	347.484	340.178	0.209924	6.08958	0.707555
338.237	347.484	340.342	0.227683	6.17913	0.864132
338.237	347.484	340.504	0.245185	6.21871	0.933332
338.237	347.484	340.665	0.262576	6.07128	0.675558
338.237	347.484	340.83	0.280389	6.05932	0.654654
338.237	347.484	340.995	0.298237	6.25684	1
338.237	347.484	341.155	0.315522	6.04577	0.630956
338.237	347.484	341.32	0.33341	5.87803	0.33769
338.237	347.484	341.49	0.351809	5.86184	0.309376
338.237	347.484	341.661	0.370258	6.03974	0.620422
338.237	347.484	341.826	0.388164	5.94371	0.452528
338.237	347.484	341.995	0.40636	6.00871	0.566172
338.237	347.484	342.161	0.424358	5.91558	0.403349
338.237	347.484	342.33	0.44264	5.95646	0.474811
338.237	347.484	342.498	0.460796	5.86287	0.311179
338.237	347.484	342.669	0.479243	5.83584	0.263921
338.237	347.484	342.84	0.497774	5.76203	0.134873
338.237	347.484	343.013	0.516543	6.02755	0.5991
338.237	347.484	343.179	0.534486	5.80737	0.214147
338.237	347.484	343.352	0.553108	5.94548	0.455617
338.237	347.484	343.52	0.571298	5.99018	0.533763
338.237	347.484	343.687	0.589352	5.8072	0.213852
338.237	347.484	343.859	0.607975	5.68489	-1.39759e-14
338.237	347.484	344.035	0.626999	5.77534	0.158146
338.237	347.484	344.208	0.645725	6.00727	0.563648
338.237	347.484	344.374	0.663728	6.04887	0.636391
338.237	347.484	344.54	0.681607	6.03064	0.604502
338.237	347.484	344.706	0.69954	5.96303	0.4863
338.237	347.484	344.873	0.717676	5.71445	0.0516862
338.237	347.484	345.048	0.736602	5.88928	0.357361
338.237	347.484	345.218	0.754965	5.92839	0.425729
338.237	347.484	345.387	0.773207	6.08291	0.695898
338.237	347.484	345.551	0.790986	5.91349	0.399679
338.237	347.484	345.72	0.809275	5.97175	0.501553
338.237	347.484	345.888	0.827385	5.83567	0.263623
338.237	347.484	346.059	0.845917	5.9561	0.474191
338.237	347.484	346.227	0.864074	5.93102	0.430339
338.237	347.484	346.396	0.882309	6.11434	0.750846
338.237	347.484	346.559	0.899996	5.88097	0.342827
338.237	347.484	346.729	0.918386	5.77617	0.159604
338.237	347.484	346.902	0.937109	5.9979	0.547269
338.237	347.484	347.069	0.95514	5.80131	0.203544
338.237	347.484	347.241	0.973782	5.73641	0.0900857
347.484	357.348	347.585	0.0102512	5.96766	0.558138
347.484	357.348	347.752	0.0272389	5.73164	0.249887
347.484	357.348	347.927	0.0449261	6.01251	0.616716
347.484	357.348	348.093	0.0617871	6.0652	0.685541
347.484	357.348	348.258	0.0785016	5.91821	0.493558
347.484	357.348	348.427	0.0956312	5.83754	0.388197
347.484	357.348	348.598	0.112998	6.22026	0.88806
347.484	357.348	348.759	0.129295	6.03355	0.644197
347.484	357.348	348.925	0.146098	6.30597	1
347.484	357.348	349.083	0.162174	6.21253	0.877966
347.484	357.348	349.244	0.178492	6.15063	0.797117
347.484	357.348	349.407	0.194974	6.05455	0.671632
347.484	357.348	349.572	0.211718	6.12295	0.760964
347.484	357.348	349.735	0.228275	6.12089	0.758272
347.484	357.348	349.899	0.244837	6.17665	0.831106
347.484	357.348	350.061	0.26125	6.0033	0.604695
347.484	357.348	350.227	0.278137	6.17742	0.832102
347.484	357.348	350.389	0.294548	6.19809	0.859107
347.484	357.348	350.551	0.310904	6.09886	0.729506
347.484	357.348	350.715	0.327526	5.9058	0.477352
347.484	357.348	350.884	0.344692	6.03154	0.641583
347.484	357.348	351.05	0.3615	5.91961	0.495388
347.484	357.348	351.219	0.378625	6.09125	0.719559
347.484	357.348	351.383	0.395268	5.8808	0.444692
347.484	357.348	351.553	0.412507	5.78972	0.325735
347.484	357.348	351.726	0.430017	5.87769	0.440629
347.484	357.348	351.896	0.447264	5.91331	0.487159
347.484	357.348	352.065	0.464408	5.94601	0.529867
347.484	357.348	352.233	0.481458	5.98319	0.578424
347.484	357.348	352.4	0.498401	5.97068	0.562093
347.484	357.348	352.568	0.51538	5.87147	0.432516
347.484	357.348	352.738	0.532646	5.54032	-3.0625e-13
347.484	357.348	352.918	0.550944	5.96677	0.556975
347.484	357.348	353.086	0.567935	5.92575	0.503406
347.484	357.348	353.255	0.585042	5.97872	0.572583
347.484	357.348	353.422	0.601999	5.9499	0.53495
347.484	357.348	353.59	0.619037	5.99484	0.593649
347.484	357.348	353.757	0.635948	6.08273	0.708429
347.484	357.348	353.921	0.652614	5.99341	0.591772
347.484	357.348	354.088	0.669529	5.69752	0.205316
347.484	357.348	354.264	0.687322	5.84915	0.40336
347.484	357.348	354.435	0.704654	5.96944	0.560464
347.484	357.348	354.602	0.721636	5.84044	0.391982
347.484	357.348	354.773	0.738994	5.98247	0.577489
347.484	357.348	354.94	0.75594	5.79542	0.333185
347.484	357.348	355.113	0.773432	5.91681	0.491729
347.484	357.348	355.282	0.790566	5.72918	0.24667
347.484	357.348	355.457	0.808261	5.8253	0.372208
347.484	357.348	355.628	0.825664	5.94566	0.529405
347.484	357.348	355.796	0.842714	5.96516	0.554883
347.484	357.348	355.964	0.859709	6.05455	0.671632
347.484	357.348	356.129	0.876453	5.81058	0.352977
347.484	357.348	356.301	0.8939	5.76485	0.293258
347.484	357.348	356.475	0.911485	5.89831	0.467571
347.484	357.348	356.644	0.928672	5.86201	0.420153
347.484	357.348	356.815	0.945966	6.00817	0.611055
347.484	357.348	356.981	0.962839	6.0024	0.603518
347.484	357.348	357.148	0.979729	6.07515	0.698534
357.348	367.132	357.477	0.0131536	5.85514	0.292724
357.348	367.132	357.647	0.0306104	5.85069	0.285224
357.348	367.132	357.818	0.0480805	6.0098	0.553184
357.348	367.132	357.985	0.065088	5.88928	0.350218
357.348	367.132	358.155	0.0824436	6.04102	0.605768
357.348	367.132	358.32	0.0993632	5.99808	0.533453
357.348	367.132	358.487	0.116404	6.17608	0.833233
357.348	367.132	358.649	0.132954	6.03737	0.599625
357.348	367.132	358.814	0.149883	5.98659	0.514101
357.348	367.132	358.981	0.166957	6.02718	0.582466
357.348	367.132	359.147	0.183915	6.09738	0.700681
357.348	367.132	359.311	0.200679	5.87769	0.330688
357.348	367.132	359.481	0.218069	6.17913	0.838375
357.348	367.132	359.643	0.23461	6.04522	0.612841
357.348	367.132	359.809	0.251518	6.2751	1
357.348	367.132	359.968	0.267806	6.05382	0.627325
357.348	367.132	360.133	0.28469	6.11042	0.722643
357.348	367.132	360.297	0.301418	6.14307	0.777643
357.348	367.132	360.46	0.318056	6.09886	0.703187
357.348	367.132	360.624	0.334815	6.27412	0.998342
357.348	367.132	360.783	0.351106	6.14383	0.778914
357.348	367.132	360.946	0.367743	5.94195	0.438915
357.348	367.132	361.114	0.384945	6.05327	0.626399
357.348	367.132	361.279	0.40183	6.01956	0.569634
357.348	367.132	361.445	0.41881	6.11602	0.732084
357.348	367.132	361.609	0.435522	5.91104	0.386861
357.348	367.132	361.778	0.452814	5.68133	2.72542e-12
357.348	367.132	361.954	0.470805	5.98677	0.514403
357.348	367.132	362.121	0.487878	5.8175	0.229334
357.348	367.132	362.293	0.505447	5.83822	0.264227
357.348	367.132	362.464	0.522955	5.83737	0.262792
357.348	367.132	362.636	0.540465	5.86338	0.306601
357.348	367.132	362.806	0.557897	5.92733	0.414299
357.348	367.132	362.975	0.575141	5.90197	0.371584
357.348	367.132	363.144	0.592459	5.84864	0.281766
357.348	367.132	363.315	0.609936	6.03974	0.603617
357.348	367.132	363.481	0.626859	5.93085	0.42022
357.348	367.132	363.649	0.644093	5.88599	0.344672
357.348	367.132	363.819	0.661458	5.78838	0.180278
357.348	367.132	363.992	0.679116	5.83209	0.253905
357.348	367.132	364.164	0.696642	6.15044	0.790051
357.348	367.132	364.326	0.71326	5.87165	0.320516
357.348	367.132	364.497	0.730668	6.03537	0.59625
357.348	367.132	364.662	0.747604	6.02555	0.579713
357.348	367.132	364.828	0.764567	5.87441	0.325164
357.348	367.132	364.998	0.781966	6.05254	0.625165
357.348	367.132	365.164	0.798854	5.75192	0.118878
357.348	367.132	365.337	0.816624	5.93789	0.432082
357.348	367.132	365.506	0.833837	5.91681	0.39658
357.348	367.132	365.675	0.851112	6.08606	0.68162
357.348	367.132	365.839	0.867906	5.80552	0.209142
357.348	367.132	366.011	0.885512	6.04138	0.606382
357.348	367.132	366.177	0.902431	5.93225	0.42259
357.348	367.132	366.346	0.919661	5.82496	0.24189
357.348	367.132	366.517	0.937208	5.99449	0.527398
357.348	367.132	366.684	0.954259	5.82021	0.233896
357.348	367.132	366.856	0.971821	5.94265	0.440105
367.132	376.364	367.192	0.00655164	5.94672	0.412517
367.132	376.364	367.36	0.024765	6.1106	0.651607
367.132	376.364	367.524	0.0424898	6.033	0.538395
367.132	376.364	367.69	0.0604427	5.88062	0.316093
367.132	376.364	367.86	0.0788607	5.93701	0.398353
367.132	376.364	368.028	0.0971038	5.90807	0.356135
367.132	376.364	368.197	0.115436	6.01287	0.509023
367.132	376.364	368.364	0.133449	6.18659	0.762462
367.132	376.364	368.525	0.150956	5.978	0.458156
367.132	376.364	368.693	0.169074	5.85069	0.272424
367.132	376.364	368.863	0.187587	6.12501	0.672629
367.132	376.364	369.027	0.20527	6.14571	0.702833
367.132	376.364	369.189	0.222893	6.20424	0.788221
367.132	376.364	369.351	0.240351	6.09589	0.630142
367.132	376.364	369.515	0.258118	6.26017	0.869815
367.132	376.364	369.674	0.27542	6.26586	0.878113
367.132	376.364	369.834	0.292705	6.34941	1
367.132	376.364	369.992	0.309764	5.96997	0.446442
367.132	376.364	370.159	0.327906	6.06097	0.579204
367.132	376.364	370.324	0.345776	6.05528	0.570905
367.132	376.364	370.489	0.363663	6.03173	0.536537
367.132	376.364	370.655	0.381619	6.01034	0.505332
367.132	376.364	370.821	0.39964	5.86184	0.288685
367.132	376.364	370.992	0.418117	5.98247	0.464678
367.132	376.364	371.159	0.436221	5.9312	0.389876
367.132	376.364	371.328	0.454482	5.89831	0.3419
367.132	376.364	371.497	0.472845	5.84471	0.263693
367.132	376.364	371.668	0.491376	5.8524	0.274921
367.132	376.364	371.839	0.509883	5.95894	0.430353
367.132	376.364	372.007	0.528059	5.97943	0.460242
367.132	376.364	372.174	0.546173	5.99359	0.480895
367.132	376.364	372.341	0.564244	5.78369	0.174677
367.132	376.364	372.514	0.58297	5.98838	0.473302
367.132	376.364	372.681	0.601057	6.08458	0.613638
367.132	376.364	372.845	0.618858	5.83703	0.252495
367.132	376.364	373.017	0.637413	5.79056	0.184693
367.132	376.364	373.189	0.656118	5.69363	0.0432833
367.132	376.364	373.365	0.675141	5.81058	0.2139
367.132	376.364	373.537	0.693781	5.66396	-3.53742e-13
367.132	376.364	373.714	0.712903	5.75639	0.134849
367.132	376.364	373.887	0.731719	5.78302	0.173701
367.132	376.364	374.06	0.750448	5.81159	0.215378
367.132	376.364	374.232	0.769085	5.90197	0.347233
367.132	376.364	374.402	0.787436	6.03992	0.548495
367.132	376.364	374.567	0.805368	5.87423	0.306769
367.132	376.364	374.738	0.823806	5.88287	0.319373
367.132	376.364	374.908	0.842217	6.0107	0.505859
367.132	376.364	375.074	0.860237	5.82615	0.236619
367.132	376.364	375.246	0.878827	5.81176	0.215624
367.132	376.364	375.418	0.897463	5.88408	0.321141
367.132	376.364	375.588	0.915871	5.86459	0.292697
367.132	376.364	375.758	0.934339	5.86803	0.297718
367.132	376.364	375.929	0.952797	5.94089	0.404013
367.132	376.364	376.097	0.971028	5.94424	0.408907
376.364	385.976	376.435	0.0073372	6.07036	0.813016
376.364	385.976	376.6	0.0244769	6.0757	0.821912
376.364	385.976	376.764	0.0416016	5.99	0.679343
376.364	385.976	376.931	0.0589712	5.91488	0.554398
376.364	385.976	377.1	0.0765614	5.92944	0.57861
376.364	385.976	377.269	0.0941085	5.90023	0.530016
376.364	385.976	377.438	0.111742	5.93296	0.584462
376.364	385.976	377.607	0.129279	6.00871	0.710476
376.364	385.976	377.773	0.146595	5.91541	0.555271
376.364	385.976	377.942	0.164183	5.96321	0.63478
376.364	385.976	378.11	0.181631	6.03646	0.756633
376.364	385.976	378.276	0.198867	5.93208	0.582998
376.364	385.976	378.444	0.216406	6.13704	0.923943
376.364	385.976	378.607	0.23336	5.99844	0.693389
376.364	385.976	378.774	0.250705	6.03646	0.756633
376.364	385.976	378.94	0.267941	5.91488	0.554398
376.364	385.976	379.109	0.285531	6.02265	0.733652
376.364	385.976	379.275	0.302807	5.90319	0.534941
376.364	385.976	379.444	0.320432	6.13064	0.913303
376.364	385.976	379.607	0.337403	5.95327	0.618245
376.364	385.976	379.775	0.35488	6.18276	1
376.364	385.976	379.937	0.371708	6.03701	0.757543
376.364	385.976	380.103	0.388942	6.10072	0.863531
376.364	385.976	380.267	0.405997	5.91926	0.561678
376.364	385.976	380.435	0.423574	5.76435	0.303996
376.364	385.976	380.609	0.441623	5.7607	0.29792
376.364	385.976	380.783	0.459684	5.5816	1.67985e-12
376.364	385.976	380.962	0.478325	5.76751	0.30925
376.364	385.976	381.135	0.496365	5.79223	0.350372
376.364	385.976	381.308	0.514327	5.77117	0.315341
376.364	385.976	381.481	0.532356	5.87769	0.492519
376.364	385.976	381.651	0.550057	5.609	0.0455683
376.364	385.976	381.829	0.568607	5.71543	0.222613
376.364	385.976	382.004	0.586811	5.73017	0.247128
376.364	385.976	382.179	0.604968	5.93014	0.579779
376.364	385.976	382.348	0.622513	5.78035	0.330601
376.364	385.976	382.521	0.640513	5.75407	0.286892
376.364	385.976	382.694	0.658595	5.88132	0.498557
376.364	385.976	382.864	0.676285	5.90964	0.545676
376.364	385.976	383.034	0.693891	5.84727	0.441923
376.364	385.976	383.205	0.711685	5.98283	0.667421
376.364	385.976	383.372	0.729075	5.6744	0.154368
376.364	385.976	383.548	0.747411	5.7607	0.29792
376.364	385.976	383.722	0.765472	5.83056	0.414134
376.364	385.976	383.893	0.783317	5.75109	0.281938
376.364	385.976	384.067	0.801408	5.67038	0.147678
376.364	385.976	384.243	0.819756	5.88218	0.499995
376.364	385.976	384.413	0.837444	5.84607	0.439933
376.364	385.976	384.584	0.855242	5.77534	0.322271
376.364	385.976	384.757	0.873257	5.74251	0.267654
376.364	385.976	384.932	0.891375	5.69395	0.186884
376.364	385.976	385.107	0.909648	5.91681	0.5576
376.364	385.976	385.276	0.927233	5.81954	0.39579
376.364	385.976	385.448	0.945111	5.88305	0.501434
376.364	385.976	385.618	0.962796	5.86149	0.465583
376.364	385.976	385.789	0.980547	5.91069	0.54742

## Sheet: Fig.4B phaseplot non-desheathed
Number of neurons: 3
Neurons Analyzed: LG, DG, GM
____________________________________________________________________________________________________
____________________________________________________________________________________________________
Neuron	Burst#	Real Time of Burst Onset (sec)	Real Time of Burst Offset (sec)	Burst Duration (sec)	# of Spikes	Spike Frequency (Hz)	Instantaneous Period (sec)	Instantaneous Frequency (Hz)	Phase On	Phase Off
LG	1	341.002	345.466	4.46335	68	15.0111	8.47681	0.11797	0	52.6537
	2	349.479	353.794	4.31454	71	16.2242	8.50457	0.11758	0	50.732
	3	357.984	362.443	4.45947	76	16.8181	8.6442	0.11568	0	51.5892
	4	366.628	371.359	4.7313	80	16.6973	8.99676	0.11115	0	52.5889
	5	375.625	380.221	4.59697	90	19.3606	8.42289	0.11872	0	54.5772
	6	384.047	387.156	3.10828	65	20.5902	7.21726	0.13856	0	43.0673
	7	391.265	396.045	4.78055	77	15.8977	10.2297	0.09775	0	46.732
	8	401.494	405.335	3.84105	67	17.1828	10.0535	0.09947	0	38.2061
	9	411.548	415.145	3.59749	63	17.2342	9.46785	0.10562	0	37.9969
	10	421.016	424.721	3.70492	73	19.4336	9.58668	0.10431	0	38.6465
	11	430.602	436.635	6.03247	105	17.2401	10.7767	0.09279	0	55.9772
	12	441.379	446.486	5.1074	93	18.0131	10.0574	0.09943	0	50.7827
	13	451.436	456.906	5.46987	94	17.0023	11.3408	0.08818	0	48.2317
	14	462.777	467.211	4.43346	91	20.3002	8.86989	0.11274	0	49.9833
	15	471.647	475.034	3.38653	66	19.1937	8.84679	0.11304	0	38.2798
	16	480.494	485.171	4.67723	83	17.5317	10.7757	0.0928	0	43.4052
	17	491.27	495.455	4.18541	81	19.114	11.3754	0.08791	0	36.7933
	18	502.645	506.354	3.7084	66	17.5278	10.5395	0.09488	0	35.1858
	19	513.185	516.97	3.78557	61	15.8496	10.4544	0.09565	0	36.2102
	20	523.639	527.897	4.25832	80	18.5519	N/A	N/A	N/A	N/A
Neuron	# of Bursts			Mean Burst Duration	Mean # of Spikes	Mean Spike Frequency	Mean Burst Period	Mean Burst Frequency	Mean Phase-On	Mean Phase-Off
LG	20			4.33213	77.5	17.7387	9.61247	0.10549	0	45.3494
				Burst Duration StDev	# of Spikes StDev	Spike Frequency StDev	Burst Period StDev	Burst Frequency StDev	Phase-On StDev	Phase-Off StDev
				0.71308	12.2066	1.53905	1.13751	0.0131	0	7.07891
____________________________________________________________________________________________________
____________________________________________________________________________________________________
Neuron	Burst#	Real Time of Burst Onset (sec)	Real Time of Burst Offset (sec)	Burst Duration (sec)	# of Spikes	Spike Frequency (Hz)	Instantaneous Period (sec)	Instantaneous Frequency (Hz)	Phase On	Phase Off
DG	1	346.606	349.516	2.9097	73	24.7448	8.4409	0.11847	66.1126	100.438
	2	355.047	358.035	2.9874	73	24.1012	8.623	0.11597	65.4745	100.602
	3	363.67	366.569	2.8991	68	23.1106	8.8134	0.11346	65.7869	99.325
	4	372.484	375.603	3.1191	72	22.763	8.7781	0.11392	65.0896	99.7587
	5	381.262	384.121	2.8588	60	20.638	7.2366	0.13819	66.9283	100.869
	6	388.498	391.243	2.7442	55	19.6779	8.8524	0.11296	61.6717	99.6945
	7	397.351	401.45	4.0995	82	19.7585	10.1759	0.09827	59.4948	99.5692
	8	407.527	411.451	3.9238	58	14.5267	9.5365	0.10486	60.0023	99.0315
	9	417.063	421.035	3.9715	74	18.381	9.4343	0.106	58.2533	100.2
	10	426.498	430.554	4.0565	75	18.2423	11.5272	0.08675	57.1812	99.4951
	11	438.025	441.268	3.2434	63	19.1157	9.8468	0.10156	68.8739	98.9704
	12	447.872	451.445	3.5734	66	18.19	10.2926	0.09716	64.5541	100.084
	13	458.164	462.77	4.6054	76	16.2852	10.4416	0.09577	59.3227	99.9318
	14	468.606	471.643	3.0373	53	17.1205	8.1362	0.12291	65.7107	99.9536
	15	476.742	480.442	3.6998	54	14.3251	9.9183	0.10082	57.589	99.4098
	16	486.66	491.183	4.5232	68	14.8125	10.4909	0.09532	57.2238	99.1996
	17	497.151	502.72	5.569	73	12.9287	12.1669	0.08219	51.7031	100.659
	18	509.318	512.63	3.3123	26	7.54763	9.5232	0.10501	63.3134	94.7409
	19	518.841	523.117	4.2753	55	12.6307	11.1426	0.08975	54.1073	95.0018
	20	529.984	535.035	5.051	76	14.8485	N/A	N/A	N/A	N/A
Neuron	# of Bursts			Mean Burst Duration	Mean # of Spikes	Mean Spike Frequency	Mean Burst Period	Mean Burst Frequency	Mean Phase-On	Mean Phase-Off
DG	20			3.72299	65	17.6874	9.65144	0.10523	61.4944	99.3124
				Burst Duration StDev	# of Spikes StDev	Spike Frequency StDev	Burst Period StDev	Burst Frequency StDev	Phase-On StDev	Phase-Off StDev
				0.7978	12.6408	4.33525	1.22531	0.01362	4.75489	1.65811
____________________________________________________________________________________________________
____________________________________________________________________________________________________
Neuron	Burst#	Real Time of Burst Onset (sec)	Real Time of Burst Offset (sec)	Burst Duration (sec)	# of Spikes	Spike Frequency (Hz)	Instantaneous Period (sec)	Instantaneous Frequency (Hz)	Phase On	Phase Off
GM	1	341.839	345.696	3.8564	120	30.8578	8.4635	0.11815	9.87446	55.368
	2	350.303	354.108	3.805	102	26.544	8.4687	0.11808	9.68567	54.4263
	3	358.771	362.94	4.1689	110	26.146	8.6603	0.11547	9.11426	57.342
	4	367.432	371.543	4.1108	121	29.1914	9.1169	0.10969	8.93605	54.628
	5	376.549	381.32	4.7714	87	18.0241	8.4654	0.11813	10.9712	67.6192
	6	385.014	387.848	2.8337	75	26.1143	6.9004	0.14492	13.393	52.6558
	7	391.914	396.525	4.6106	128	27.5452	10.2417	0.09764	6.35159	51.4223
	8	402.156	405.833	3.6769	102	27.4688	9.9848	0.10015	6.58214	43.1555
	9	412.141	415.753	3.6124	104	28.5129	9.5084	0.10517	6.26367	44.418
	10	421.649	425.794	4.145	97	23.1604	9.6764	0.10334	6.60896	49.846
	11	431.326	437.196	5.8703	178	30.1518	10.699	0.09347	6.71169	61.1841
	12	442.025	447.276	5.2508	139	26.2817	10.1497	0.09853	6.41962	58.6281
	13	452.174	457.537	5.3621	145	26.8551	11.3985	0.08773	6.50725	53.7887
	14	463.573	467.597	4.0242	94	23.1102	8.9092	0.11224	8.97046	54.3397
	15	472.482	475.903	3.4205	95	27.4814	8.6271	0.11591	9.43823	48.102
	16	481.109	485.982	4.8729	133	27.0886	10.7525	0.093	5.70996	50.931
	17	491.862	496.038	4.1764	128	30.409	11.4146	0.08761	5.20463	41.9188
	18	503.276	507.31	4.0333	104	25.5374	10.4396	0.09579	5.989	44.2575
	19	513.716	517.978	4.2617	113	26.2806	10.6651	0.09376	5.08224	45.8467
	20	524.381	528.704	4.323	125	28.6838	N/A	N/A	N/A	N/A
Neuron	# of Bursts			Mean Burst Duration	Mean # of Spikes	Mean Spike Frequency	Mean Burst Period	Mean Burst Frequency	Mean Phase-On	Mean Phase-Off
GM	20			4.25931	115	26.7722	9.60746	0.10573	7.77969	52.0988
				Burst Duration StDev	# of Spikes StDev	Spike Frequency StDev	Burst Period StDev	Burst Frequency StDev	Phase-On StDev	Phase-Off StDev
				0.71006	23.4251	2.91492	1.18942	0.01417	2.23795	6.6261
____________________________________________________________________________________________________
____________________________________________________________________________________________________

## Sheet: Fig. 4A AGR STG desheathed
Fig. 4A							Fig. 4B
time of burststart in file	time of burst end in file	AGR spike time	AGR spike phase	AGR spike frequency	normalized AGR firing frequency		Bin number	mean AGR firing frequency	SD	n-number
398.883	406.353	399.012	0.0172409	6.46099	0.382329		1	0.474532	0.0833333	93
398.883	406.353	399.166	0.0379588	6.51105	0.501514		2	0.46229	0.062807	93
398.883	406.353	399.32	0.0585175	6.35203	0.122912		3	0.543095	0.076463	94
398.883	406.353	399.477	0.0795908	6.45891	0.377362		4	0.542843	0.0779873	92
398.883	406.353	399.632	0.100315	6.45995	0.379845		5	0.53311	0.077623	95
398.883	406.353	399.787	0.121037	6.39059	0.214724		6	0.474231	0.0841943	93
398.883	406.353	399.944	0.141983	6.58371	0.674501		7	0.494169	0.072974	93
398.883	406.353	400.095	0.162314	6.56663	0.633844		8	0.505652	0.0742437	93
398.883	406.353	400.248	0.182699	6.46016	0.380342		9	0.458319	0.078208	92
398.883	406.353	400.403	0.20342	6.60524	0.725751		10	0.540566	0.0872747	76
398.883	406.353	400.554	0.223685	6.43708	0.325394
398.883	406.353	400.709	0.24448	6.43708	0.325394
398.883	406.353	400.865	0.265275	6.53616	0.561293
398.883	406.353	401.018	0.285755	6.43004	0.308642
398.883	406.353	401.173	0.306572	6.49308	0.458736
398.883	406.353	401.327	0.327188	6.59283	0.696203
398.883	406.353	401.479	0.347491	6.43066	0.310119
398.883	406.353	401.634	0.368307	6.55566	0.607709
398.883	406.353	401.787	0.388726	6.56944	0.64052
398.883	406.353	401.939	0.409102	6.5548	0.605663
398.883	406.353	402.092	0.429523	6.5809	0.667796
398.883	406.353	402.244	0.449863	6.40348	0.245414
398.883	406.353	402.4	0.470767	6.37166	0.169645
398.883	406.353	402.557	0.491776	6.58675	0.681728
398.883	406.353	402.709	0.512098	6.47103	0.406219
398.883	406.353	402.863	0.532784	6.54965	0.593398
398.883	406.353	403.016	0.553221	6.30875	0.0198726
398.883	406.353	403.174	0.574439	6.3004	-1.57324e-12
398.883	406.353	403.333	0.595685	6.39754	0.231271
398.883	406.353	403.489	0.616609	6.39243	0.219101
398.883	406.353	403.646	0.637549	6.48803	0.446701
398.883	406.353	403.8	0.65818	6.39448	0.223966
398.883	406.353	403.956	0.679114	6.50491	0.486893
398.883	406.353	404.11	0.699692	6.52401	0.532359
398.883	406.353	404.263	0.72021	6.51275	0.505552
398.883	406.353	404.417	0.740763	6.45828	0.375872
398.883	406.353	404.572	0.761489	6.43418	0.318492
398.883	406.353	404.727	0.782294	6.70713	0.968342
398.883	406.353	404.876	0.802251	6.45661	0.371901
398.883	406.353	405.031	0.822983	6.33192	0.0750332
398.883	406.353	405.189	0.844123	6.53019	0.547066
398.883	406.353	405.342	0.864622	6.47543	0.416694
398.883	406.353	405.497	0.885294	6.56233	0.623585
398.883	406.353	405.649	0.905692	6.58848	0.685861
398.883	406.353	405.801	0.926009	6.72043	1
398.883	406.353	405.95	0.945927	6.67401	0.889478
398.883	406.353	406.099	0.965983	6.68963	0.926682
406.353	414.117	406.4	0.00604317	6.64474	1
406.353	414.117	406.551	0.0254286	6.45661	0.63632
406.353	414.117	406.706	0.0453789	6.55974	0.835689
406.353	414.117	406.858	0.0650155	6.60851	0.929967
406.353	414.117	407.01	0.0845072	6.28082	0.296478
406.353	414.117	407.169	0.105016	6.47941	0.680396
406.353	414.117	407.323	0.124896	6.41128	0.548694
406.353	414.117	407.479	0.144987	6.349	0.428299
406.353	414.117	407.637	0.165276	6.42859	0.582158
406.353	414.117	407.792	0.185313	6.34216	0.415066
406.353	414.117	407.95	0.205623	6.59239	0.898806
406.353	414.117	408.101	0.225162	6.46308	0.648824
406.353	414.117	408.256	0.245093	6.54729	0.811611
406.353	414.117	408.409	0.264767	6.4635	0.649631
406.353	414.117	408.564	0.284696	6.22432	0.187272
406.353	414.117	408.724	0.305391	6.46329	0.649227
406.353	414.117	408.879	0.32532	6.12745	2.8502e-12
406.353	414.117	409.042	0.346342	6.60458	0.922373
406.353	414.117	409.194	0.365845	6.51402	0.747302
406.353	414.117	409.347	0.38562	6.62032	0.952803
406.353	414.117	409.498	0.405077	6.40738	0.54115
406.353	414.117	409.654	0.42518	6.46747	0.657308
406.353	414.117	409.809	0.445097	6.46747	0.657308
406.353	414.117	409.964	0.465014	6.52635	0.771135
406.353	414.117	410.117	0.484751	6.59283	0.899646
406.353	414.117	410.268	0.504289	6.45536	0.633903
406.353	414.117	410.423	0.524243	6.45703	0.637126
406.353	414.117	410.578	0.544192	6.43791	0.60016
406.353	414.117	410.734	0.5642	6.42591	0.576967
406.353	414.117	410.889	0.584246	6.44496	0.613795
406.353	414.117	411.044	0.604232	6.38651	0.500806
406.353	414.117	411.201	0.624402	6.29485	0.32361
406.353	414.117	411.36	0.644865	6.52252	0.763729
406.353	414.117	411.513	0.664613	6.44496	0.613795
406.353	414.117	411.668	0.6846	6.42261	0.570585
406.353	414.117	411.824	0.704655	6.53104	0.780199
406.353	414.117	411.977	0.724378	6.33473	0.400697
406.353	414.117	412.135	0.744712	6.44704	0.617812
406.353	414.117	412.29	0.764692	6.41005	0.546311
406.353	414.117	412.446	0.784788	6.47207	0.666209
406.353	414.117	412.601	0.80469	6.36598	0.461115
406.353	414.117	412.758	0.824924	6.45995	0.64277
406.353	414.117	412.912	0.844864	6.57095	0.857354
406.353	414.117	413.065	0.864468	6.52209	0.762907
406.353	414.117	413.218	0.884217	6.54857	0.814098
406.353	414.117	413.371	0.903888	6.50068	0.721516
406.353	414.117	413.524	0.923703	6.45349	0.630278
406.353	414.117	413.679	0.943663	6.39468	0.516595
406.353	414.117	413.836	0.963806	6.53339	0.784736
414.117	421.108	414.143	0.00381475	6.41046	0.127576
414.117	421.108	414.299	0.0261275	6.40841	0.123241
414.117	421.108	414.455	0.0484475	6.56965	0.463546
414.117	421.108	414.608	0.0702196	6.35708	0.014909
414.117	421.108	414.765	0.0927198	6.45849	0.228933
414.117	421.108	414.92	0.114867	6.53189	0.383849
414.117	421.108	415.073	0.136765	6.45807	0.228053
414.117	421.108	415.228	0.158913	6.55673	0.436274
414.117	421.108	415.38	0.180728	6.59565	0.518416
414.117	421.108	415.532	0.202414	6.5848	0.495501
414.117	421.108	415.684	0.224136	6.44475	0.199944
414.117	421.108	415.839	0.24633	6.46245	0.237301
414.117	421.108	415.994	0.268464	6.45578	0.223214
414.117	421.108	416.149	0.29062	6.64651	0.625737
414.117	421.108	416.299	0.31214	6.62976	0.590398
414.117	421.108	416.45	0.333715	6.56922	0.462636
414.117	421.108	416.602	0.355489	6.63834	0.60851
414.117	421.108	416.753	0.377035	6.52784	0.3753
414.117	421.108	416.906	0.398947	6.3908	0.0860743
414.117	421.108	417.062	0.421328	6.5304	0.380699
414.117	421.108	417.216	0.443231	6.52614	0.371704
414.117	421.108	417.369	0.465149	6.61901	0.567708
414.117	421.108	417.52	0.486759	6.74218	0.827652
414.117	421.108	417.668	0.507974	6.81547	0.982333
414.117	421.108	417.815	0.52896	6.57743	0.479962
414.117	421.108	417.967	0.550707	6.44745	0.205645
414.117	421.108	418.122	0.572892	6.52188	0.362721
414.117	421.108	418.275	0.594823	6.35001	3.05351e-12
414.117	421.108	418.433	0.617348	6.62208	0.574184
414.117	421.108	418.584	0.638948	6.52443	0.36811
414.117	421.108	418.737	0.660871	6.44164	0.193373
414.117	421.108	418.892	0.683076	6.65934	0.652827
414.117	421.108	419.043	0.704555	6.5066	0.33048
414.117	421.108	419.196	0.726538	6.50893	0.335396
414.117	421.108	419.35	0.748513	6.56858	0.461269
414.117	421.108	419.502	0.770289	6.82384	1
414.117	421.108	419.649	0.79125	6.38957	0.0834889
414.117	421.108	419.805	0.813636	6.50258	0.321998
414.117	421.108	419.959	0.835632	6.53937	0.399625
414.117	421.108	420.112	0.857505	6.35203	0.00425632
414.117	421.108	420.269	0.880023	6.41663	0.140597
414.117	421.108	420.425	0.902315	6.5887	0.503741
414.117	421.108	420.577	0.924024	6.47647	0.266892
414.117	421.108	420.731	0.946109	6.55996	0.443082
414.117	421.108	420.884	0.967914	6.61266	0.554314
421.108	428.078	421.19	0.0117034	6.66378	0.848076
421.108	428.078	421.34	0.0332342	6.36254	0.419162
421.108	428.078	421.497	0.0557844	6.60197	0.760067
421.108	428.078	421.648	0.0775168	6.64938	0.827572
421.108	428.078	421.799	0.0990942	6.75721	0.98111
421.108	428.078	421.947	0.120327	6.40307	0.476878
421.108	428.078	422.103	0.142735	6.50132	0.616758
421.108	428.078	422.257	0.164804	6.56319	0.704851
421.108	428.078	422.409	0.186664	6.51954	0.642709
421.108	428.078	422.562	0.208672	6.54343	0.676723
421.108	428.078	422.715	0.230598	6.58696	0.738706
421.108	428.078	422.867	0.25238	6.72812	0.939681
421.108	428.078	423.016	0.273705	6.29069	0.316868
421.108	428.078	423.175	0.296513	6.61901	0.784333
421.108	428.078	423.326	0.318189	6.43252	0.518808
421.108	428.078	423.481	0.340494	6.52209	0.646341
421.108	428.078	423.635	0.362493	6.3857	0.452135
421.108	428.078	423.791	0.384961	6.71704	0.923916
421.108	428.078	423.94	0.406321	6.30318	0.334652
421.108	428.078	424.099	0.429084	6.50111	0.616457
421.108	428.078	424.252	0.451153	6.62471	0.792449
421.108	428.078	424.403	0.472811	6.39754	0.469004
421.108	428.078	424.56	0.495238	6.50724	0.625191
421.108	428.078	424.713	0.517287	6.64143	0.816254
421.108	428.078	424.864	0.53889	6.49773	0.611646
421.108	428.078	425.018	0.560971	6.54086	0.673067
421.108	428.078	425.171	0.582906	6.47165	0.574524
421.108	428.078	425.325	0.605076	6.58545	0.736544
421.108	428.078	425.477	0.626863	6.39366	0.463471
421.108	428.078	425.634	0.649304	6.77048	1
421.108	428.078	425.781	0.670495	6.59957	0.756655
421.108	428.078	425.933	0.692236	6.5887	0.741177
421.108	428.078	426.085	0.714012	6.49477	0.60744
421.108	428.078	426.239	0.736103	6.58241	0.732224
421.108	428.078	426.39	0.7579	6.49899	0.61345
421.108	428.078	426.544	0.779977	6.50385	0.620371
421.108	428.078	426.698	0.802037	6.59	0.743032
421.108	428.078	426.85	0.823809	6.58892	0.741486
421.108	428.078	427.002	0.845584	6.06815	-1.38601e-12
421.108	428.078	427.166	0.869228	6.52018	0.643617
421.108	428.078	427.32	0.891233	6.3859	0.452426
421.108	428.078	427.476	0.913701	6.63746	0.810605
421.108	428.078	427.627	0.935317	6.30358	0.335218
421.108	428.078	427.786	0.958078	6.56297	0.704544
428.078	435.434	428.095	0.00227428	6.64562	0.819765
428.078	435.434	428.245	0.0227299	6.577	0.706852
428.078	435.434	428.397	0.043399	6.51508	0.604971
428.078	435.434	428.551	0.0642645	6.51657	0.607416
428.078	435.434	428.704	0.0851252	6.63812	0.807425
428.078	435.434	428.855	0.105604	6.36598	0.359634
428.078	435.434	429.012	0.126958	6.40451	0.42303
428.078	435.434	429.168	0.148184	6.24376	0.158523
428.078	435.434	429.328	0.169956	6.51784	0.609512
428.078	435.434	429.481	0.190813	6.31333	0.273002
428.078	435.434	429.64	0.212345	6.42694	0.459941
428.078	435.434	429.795	0.233497	6.47773	0.543514
428.078	435.434	429.95	0.254482	6.46454	0.52181
428.078	435.434	430.105	0.275511	6.2545	0.176193
428.078	435.434	430.264	0.297246	6.40902	0.430459
428.078	435.434	430.42	0.318457	6.44974	0.497455
428.078	435.434	430.576	0.339534	6.58285	0.716469
428.078	435.434	430.727	0.360184	6.58892	0.726461
428.078	435.434	430.879	0.380816	6.51593	0.606368
428.078	435.434	431.033	0.401679	6.43397	0.471508
428.078	435.434	431.188	0.422807	6.48277	0.551806
428.078	435.434	431.342	0.443777	6.42942	0.464021
428.078	435.434	431.498	0.46492	6.25313	0.173941
428.078	435.434	431.658	0.48666	6.71817	0.939141
428.078	435.434	431.807	0.506895	6.25293	0.173619
428.078	435.434	431.967	0.528635	6.61332	0.766612
428.078	435.434	432.118	0.54919	6.56168	0.681643
428.078	435.434	432.27	0.569908	6.55544	0.671381
428.078	435.434	432.423	0.590645	6.53467	0.637195
428.078	435.434	432.576	0.611448	6.34921	0.332033
428.078	435.434	432.733	0.632858	6.42777	0.461301
428.078	435.434	432.889	0.654007	6.55845	0.676333
428.078	435.434	433.041	0.674735	6.28931	0.233475
428.078	435.434	433.2	0.696349	6.27077	0.202975
428.078	435.434	433.36	0.718028	6.5548	0.67032
428.078	435.434	433.512	0.738767	6.35647	0.343987
428.078	435.434	433.67	0.760153	6.4514	0.500194
428.078	435.434	433.825	0.781224	6.2899	0.234452
428.078	435.434	433.984	0.802837	6.4792	0.545932
428.078	435.434	434.138	0.823818	6.72427	0.949176
428.078	435.434	434.287	0.844034	6.14742	5.31962e-13
428.078	435.434	434.449	0.866148	6.49709	0.57537
428.078	435.434	434.603	0.887071	6.34176	0.319776
428.078	435.434	434.761	0.908507	6.60197	0.747934
428.078	435.434	434.912	0.929098	6.75516	1
428.078	435.434	435.06	0.949222	6.56103	0.680581
428.078	435.434	435.213	0.969941	6.63504	0.802352
435.434	442.267	435.51	0.01116	6.45265	0.408084
435.434	442.267	435.665	0.0338393	6.81965	0.788494
435.434	442.267	435.812	0.055298	6.05895	1.38094e-12
435.434	442.267	435.977	0.079451	6.35708	0.309016
435.434	442.267	436.134	0.102471	6.43087	0.385503
435.434	442.267	436.29	0.125227	6.53275	0.491102
435.434	442.267	436.443	0.147629	6.4813	0.437779
435.434	442.267	436.597	0.170208	6.46538	0.421274
435.434	442.267	436.752	0.192842	6.59935	0.560144
435.434	442.267	436.903	0.215017	6.37227	0.324762
435.434	442.267	437.06	0.237983	6.41931	0.373522
435.434	442.267	437.216	0.26078	6.52061	0.478519
435.434	442.267	437.369	0.283223	6.50364	0.460936
435.434	442.267	437.523	0.305724	6.46475	0.420624
435.434	442.267	437.678	0.328361	6.5647	0.524219
435.434	442.267	437.83	0.350653	6.53125	0.489555
435.434	442.267	437.983	0.373059	6.38835	0.341429
435.434	442.267	438.14	0.395967	6.63372	0.595765
435.434	442.267	438.291	0.418027	6.38101	0.333823
435.434	442.267	438.447	0.440961	6.42612	0.380577
435.434	442.267	438.603	0.463734	6.4792	0.435603
435.434	442.267	438.757	0.48632	7.02371	1
435.434	442.267	438.9	0.507156	6.20444	0.150798
435.434	442.267	439.061	0.530742	6.61201	0.57326
435.434	442.267	439.212	0.552875	6.47124	0.427345
435.434	442.267	439.367	0.575489	6.48593	0.442572
435.434	442.267	439.521	0.598052	6.51975	0.477637
435.434	442.267	439.674	0.620498	6.47836	0.434732
435.434	442.267	439.828	0.643087	6.73627	0.702068
435.434	442.267	439.977	0.664812	6.69613	0.660456
435.434	442.267	440.126	0.686666	6.5835	0.543706
435.434	442.267	440.278	0.708895	6.48845	0.445189
435.434	442.267	440.432	0.731449	6.70668	0.671395
435.434	442.267	440.581	0.753269	6.69478	0.659062
435.434	442.267	440.731	0.775128	6.58848	0.548877
435.434	442.267	440.882	0.79734	6.50576	0.463129
435.434	442.267	441.036	0.819834	6.60306	0.563983
435.434	442.267	441.188	0.841997	6.43542	0.390222
435.434	442.267	441.343	0.864737	6.5083	0.465762
435.434	442.267	441.497	0.887222	6.62866	0.590524
435.434	442.267	441.648	0.909299	6.53616	0.494643
435.434	442.267	441.801	0.931689	6.63086	0.592802
435.434	442.267	441.951	0.953758	6.19387	0.139844
435.434	442.267	442.113	0.977385	6.54793	0.506843
442.267	448.987	442.423	0.0231037	6.45265	0.395895
442.267	448.987	442.578	0.046168	6.52103	0.549893
442.267	448.987	442.731	0.0689905	6.59087	0.70719
442.267	448.987	442.883	0.0915711	6.56534	0.649691
442.267	448.987	443.035	0.11424	6.46621	0.426436
442.267	448.987	443.19	0.137255	6.43811	0.363148
442.267	448.987	443.345	0.160372	6.53723	0.586377
442.267	448.987	443.498	0.183138	6.43025	0.345432
442.267	448.987	443.653	0.206282	6.50343	0.510255
442.267	448.987	443.807	0.229167	6.38794	0.250145
442.267	448.987	443.964	0.252465	6.72088	1
442.267	448.987	444.113	0.274608	6.50047	0.50359
442.267	448.987	444.266	0.297503	6.43521	0.356616
442.267	448.987	444.422	0.32063	6.4514	0.393082
442.267	448.987	444.577	0.343699	6.52529	0.559477
442.267	448.987	444.73	0.366506	6.549	0.612893
442.267	448.987	444.883	0.389231	6.27687	6.78123e-13
442.267	448.987	445.042	0.412941	6.33172	0.123524
442.267	448.987	445.2	0.436446	6.54172	0.59649
442.267	448.987	445.353	0.459196	6.39161	0.258421
442.267	448.987	445.509	0.482481	6.6177	0.767604
442.267	448.987	445.66	0.50497	6.54536	0.604687
442.267	448.987	445.813	0.527708	6.71727	0.991866
442.267	448.987	445.962	0.549863	6.45328	0.397301
442.267	448.987	446.117	0.572925	6.30457	0.0623886
442.267	448.987	446.276	0.596531	6.33914	0.140248
442.267	448.987	446.433	0.620009	6.45828	0.408565
442.267	448.987	446.588	0.643053	6.43335	0.35242
442.267	448.987	446.744	0.666186	6.36618	0.201145
442.267	448.987	446.901	0.689564	6.41375	0.308278
442.267	448.987	447.057	0.712768	6.42859	0.341708
442.267	448.987	447.212	0.735919	6.42859	0.341708
442.267	448.987	447.368	0.759069	6.45078	0.391676
442.267	448.987	447.523	0.78214	6.52848	0.566672
442.267	448.987	447.676	0.804937	6.57592	0.673514
442.267	448.987	447.828	0.827569	6.48256	0.463254
442.267	448.987	447.982	0.850527	6.58046	0.683747
442.267	448.987	448.134	0.873143	6.4874	0.474147
442.267	448.987	448.288	0.896084	6.56039	0.638536
442.267	448.987	448.441	0.918769	6.53979	0.592154
442.267	448.987	448.594	0.941526	6.65181	0.844438
442.267	448.987	448.744	0.9639	6.48908	0.477939
448.987	456.323	449.057	0.00955395	6.54815	0.64439
448.987	456.323	449.209	0.030369	6.54622	0.641688
448.987	456.323	449.362	0.0511902	6.30835	0.308513
448.987	456.323	449.521	0.0727965	6.47815	0.546351
448.987	456.323	449.675	0.0938364	6.3678	0.391787
448.987	456.323	449.832	0.115241	6.51508	0.598079
448.987	456.323	449.986	0.136162	6.53232	0.622221
448.987	456.323	450.139	0.157027	6.4681	0.532265
448.987	456.323	450.293	0.1781	6.63592	0.767335
448.987	456.323	450.444	0.19864	6.71163	0.873388
448.987	456.323	450.593	0.218948	6.75813	0.938509
448.987	456.323	450.741	0.239116	6.57938	0.68814
448.987	456.323	450.893	0.259832	6.57333	0.679659
448.987	456.323	451.045	0.280567	6.40369	0.44205
448.987	456.323	451.201	0.301852	6.63196	0.761788
448.987	456.323	451.352	0.322404	6.5136	0.595998
448.987	456.323	451.506	0.34333	6.49751	0.573472
448.987	456.323	451.659	0.364307	6.54429	0.638987
448.987	456.323	451.812	0.385134	6.55587	0.655213
448.987	456.323	451.965	0.405925	6.48529	0.556355
448.987	456.323	452.119	0.426941	6.46141	0.522899
448.987	456.323	452.274	0.448036	6.54001	0.632992
448.987	456.323	452.427	0.468877	6.51551	0.598673
448.987	456.323	452.58	0.489796	6.45453	0.51326
448.987	456.323	452.735	0.510913	6.60873	0.72925
448.987	456.323	452.886	0.531537	6.58675	0.698459
448.987	456.323	453.038	0.552231	6.49035	0.56343
448.987	456.323	453.192	0.573231	6.39713	0.432869
448.987	456.323	453.349	0.594537	6.48845	0.560776
448.987	456.323	453.503	0.615544	6.5368	0.628501
448.987	456.323	453.656	0.636395	6.59065	0.703932
448.987	456.323	453.807	0.657076	6.80203	1
448.987	456.323	453.954	0.677114	6.42343	0.469706
448.987	456.323	454.11	0.698333	6.33714	0.34883
448.987	456.323	454.268	0.719841	6.27924	0.267733
448.987	456.323	454.427	0.741548	6.54772	0.643789
448.987	456.323	454.58	0.762364	6.71096	0.872442
448.987	456.323	454.729	0.782674	6.71073	0.872126
448.987	456.323	454.878	0.802985	6.08809	-1.32866e-12
448.987	456.323	455.042	0.825373	6.48424	0.554883
448.987	456.323	455.196	0.846393	6.60917	0.729862
448.987	456.323	455.348	0.867016	6.57354	0.679962
448.987	456.323	455.5	0.887751	6.46893	0.533437
448.987	456.323	455.654	0.908821	6.58285	0.692993
448.987	456.323	455.806	0.929526	6.56039	0.661538
448.987	456.323	455.959	0.950302	6.68695	0.838813
448.987	456.323	456.108	0.970685	6.14553	0.0804437
456.323	463.668	456.426	0.013935	6.47333	0.55088
456.323	463.668	456.58	0.0349675	6.50407	0.618613
456.323	463.668	456.734	0.0559007	6.43915	0.475556
456.323	463.668	456.889	0.0770448	6.6569	0.955431
456.323	463.668	457.039	0.0974974	6.3804	0.346084
456.323	463.668	457.196	0.118836	6.55201	0.724264
456.323	463.668	457.349	0.139616	6.57981	0.785543
456.323	463.668	457.501	0.160308	6.43583	0.46825
456.323	463.668	457.656	0.181463	6.36173	0.304937
456.323	463.668	457.813	0.202865	6.36882	0.320562
456.323	463.668	457.97	0.224243	6.65159	0.943721
456.323	463.668	458.121	0.244711	6.546	0.711032
456.323	463.668	458.273	0.26551	6.26665	0.0953994
456.323	463.668	458.433	0.287237	6.56426	0.751277
456.323	463.668	458.585	0.307978	6.53595	0.688875
456.323	463.668	458.738	0.328809	6.67713	1
456.323	463.668	458.888	0.349199	6.628	0.891742
456.323	463.668	459.039	0.369741	6.41684	0.426386
456.323	463.668	459.195	0.390959	6.58588	0.798913
456.323	463.668	459.347	0.411632	6.56685	0.756977
456.323	463.668	459.499	0.432365	6.52082	0.655532
456.323	463.668	459.652	0.453244	6.36537	0.312969
456.323	463.668	459.809	0.474633	6.28871	0.144034
456.323	463.668	459.968	0.496283	6.59478	0.818534
456.323	463.668	460.12	0.516929	6.43045	0.456394
456.323	463.668	460.276	0.538101	6.29188	0.15101
456.323	463.668	460.435	0.55974	6.22336	-7.24211e-14
456.323	463.668	460.595	0.581618	6.47773	0.560583
456.323	463.668	460.75	0.602636	6.5083	0.627942
456.323	463.668	460.903	0.623556	6.4973	0.603712
456.323	463.668	461.057	0.64451	6.53275	0.681817
456.323	463.668	461.21	0.665352	6.45369	0.507609
456.323	463.668	461.365	0.686448	6.49056	0.588843
456.323	463.668	461.519	0.707425	6.30656	0.183365
456.323	463.668	461.678	0.729014	6.27687	0.117937
456.323	463.668	461.837	0.750704	6.27687	0.117937
456.323	463.668	461.996	0.772395	6.51063	0.633077
456.323	463.668	462.15	0.793307	6.53595	0.688875
456.323	463.668	462.303	0.814138	6.30815	0.186872
456.323	463.668	462.462	0.835722	6.42756	0.450018
456.323	463.668	462.617	0.856904	6.29644	0.16105
456.323	463.668	462.776	0.878527	6.31433	0.200478
456.323	463.668	462.934	0.900089	6.35607	0.292461
456.323	463.668	463.092	0.92151	6.46935	0.542113
456.323	463.668	463.246	0.942555	6.43936	0.476013
456.323	463.668	463.402	0.963699	6.45286	0.505774
463.668	471.026	463.716	0.00650366	6.47983	0.525659
463.668	471.026	463.87	0.0274792	6.60153	0.772298
463.668	471.026	464.022	0.048068	6.57462	0.717763
463.668	471.026	464.174	0.068741	6.51508	0.597099
463.668	471.026	464.327	0.089603	6.48088	0.527787
463.668	471.026	464.482	0.110575	6.34961	0.26175
463.668	471.026	464.639	0.131981	6.48403	0.534174
463.668	471.026	464.793	0.152943	6.39939	0.362627
463.668	471.026	464.95	0.174182	6.41355	0.391323
463.668	471.026	465.106	0.195374	6.55394	0.675846
463.668	471.026	465.258	0.216112	6.47165	0.509087
463.668	471.026	465.413	0.237114	6.52188	0.610877
463.668	471.026	465.566	0.257955	6.56556	0.699392
463.668	471.026	465.718	0.278656	6.64408	0.858521
463.668	471.026	465.869	0.299113	6.5662	0.700702
463.668	471.026	466.021	0.319813	6.66178	0.894401
463.668	471.026	466.171	0.340216	6.40759	0.379247
463.668	471.026	466.327	0.361428	6.40082	0.365532
463.668	471.026	466.484	0.382662	6.39202	0.347705
463.668	471.026	466.64	0.403926	6.41746	0.399248
463.668	471.026	466.796	0.425105	6.51402	0.594949
463.668	471.026	466.949	0.44597	6.54172	0.651083
463.668	471.026	467.102	0.466747	6.58133	0.731355
463.668	471.026	467.254	0.487399	6.60153	0.772298
463.668	471.026	467.406	0.507988	6.71389	1
463.668	471.026	467.555	0.528232	6.61682	0.803282
463.668	471.026	467.706	0.548774	6.42632	0.417217
463.668	471.026	467.861	0.569924	6.44953	0.464255
463.668	471.026	468.016	0.590998	6.50068	0.567916
463.668	471.026	468.17	0.611906	6.43874	0.442374
463.668	471.026	468.326	0.633015	6.46141	0.488325
463.668	471.026	468.48	0.654051	6.47543	0.516731
463.668	471.026	468.635	0.675041	6.52252	0.61217
463.668	471.026	468.788	0.695879	6.42735	0.41931
463.668	471.026	468.944	0.717026	6.68405	0.939521
463.668	471.026	469.093	0.73736	6.22045	1.40759e-12
463.668	471.026	469.254	0.75921	6.61244	0.794414
463.668	471.026	469.405	0.779765	6.38182	0.327038
463.668	471.026	469.562	0.801063	6.49098	0.548248
463.668	471.026	469.716	0.822002	6.2816	0.12393
463.668	471.026	469.875	0.84364	6.25313	0.0662169
463.668	471.026	470.035	0.865376	6.31054	0.182575
463.668	471.026	470.194	0.886914	6.47459	0.515031
463.668	471.026	470.348	0.907906	6.53787	0.643282
463.668	471.026	470.501	0.928696	6.391	0.345636
463.668	471.026	470.657	0.949963	6.37024	0.303557
463.668	471.026	470.814	0.971299	6.54922	0.666277
471.026	478.505	471.12	0.0126177	6.47312	0.441066
471.026	478.505	471.274	0.033273	6.48782	0.476072
471.026	478.505	471.429	0.0538815	6.43521	0.350786
471.026	478.505	471.584	0.0746585	6.5822	0.700839
471.026	478.505	471.736	0.0949715	6.50915	0.526863
471.026	478.505	471.89	0.115513	6.38998	0.243059
471.026	478.505	472.046	0.136437	6.43956	0.361149
471.026	478.505	472.201	0.1572	6.37633	0.210551
471.026	478.505	472.358	0.178168	6.52039	0.55365
471.026	478.505	472.511	0.198674	6.46956	0.432588
471.026	478.505	472.666	0.219341	6.66245	0.891968
471.026	478.505	472.816	0.239409	6.52656	0.568345
471.026	478.505	472.969	0.259895	6.47647	0.449053
471.026	478.505	473.124	0.28054	6.45349	0.394305
471.026	478.505	473.279	0.301258	6.51317	0.536455
471.026	478.505	473.432	0.321786	6.60939	0.765596
471.026	478.505	473.584	0.342016	6.42839	0.33453
471.026	478.505	473.739	0.362815	6.32711	0.0933297
471.026	478.505	473.897	0.383947	6.70781	1
471.026	478.505	474.046	0.403879	6.49688	0.497655
471.026	478.505	474.2	0.424459	6.47731	0.451051
471.026	478.505	474.355	0.445101	6.43563	0.351773
471.026	478.505	474.51	0.465877	6.54279	0.606991
471.026	478.505	474.663	0.486312	6.5272	0.569867
471.026	478.505	474.816	0.506796	6.50745	0.522828
471.026	478.505	474.97	0.527343	6.28792	3.73773e-12
471.026	478.505	475.129	0.548606	6.44538	0.374988
471.026	478.505	475.284	0.56935	6.38549	0.232369
471.026	478.505	475.44	0.590289	6.54407	0.61005
471.026	478.505	475.593	0.610721	6.57138	0.675086
471.026	478.505	475.745	0.631067	6.54215	0.605462
471.026	478.505	475.898	0.651504	6.62559	0.804184
471.026	478.505	476.049	0.671684	6.56922	0.669945
471.026	478.505	476.201	0.692038	6.63086	0.81674
471.026	478.505	476.352	0.712201	6.5987	0.740148
471.026	478.505	476.504	0.732464	6.53958	0.599349
471.026	478.505	476.657	0.752909	6.52614	0.567331
471.026	478.505	476.81	0.773397	6.50555	0.518291
471.026	478.505	476.964	0.793949	6.49308	0.488613
471.026	478.505	477.118	0.814541	6.34015	0.12438
471.026	478.505	477.275	0.835629	6.45369	0.394801
471.026	478.505	477.43	0.856347	6.48172	0.46155
471.026	478.505	477.585	0.876975	6.41355	0.299181
471.026	478.505	477.741	0.897822	6.62581	0.804707
471.026	478.505	477.891	0.918001	6.45995	0.409695
471.026	478.505	478.046	0.938699	6.58718	0.712714
471.026	478.505	478.198	0.958996	6.58111	0.69826
478.505	486.46	478.51	0.000703313	6.38896	0.362762
478.505	486.46	478.667	0.0203785	6.36092	0.307461
478.505	486.46	478.824	0.0401404	6.30656	0.200264
478.505	486.46	478.983	0.0600726	6.51275	0.606887
478.505	486.46	479.136	0.0793738	6.29624	0.179904
478.505	486.46	479.295	0.0993387	6.38835	0.361555
478.505	486.46	479.452	0.119016	6.51254	0.606469
478.505	486.46	479.605	0.138318	6.44995	0.483038
478.505	486.46	479.76	0.157807	6.54943	0.67923
478.505	486.46	479.913	0.177	6.54557	0.671621
478.505	486.46	480.066	0.196204	6.49604	0.57393
478.505	486.46	480.22	0.215555	6.66489	0.906925
478.505	486.46	480.37	0.234416	6.65181	0.881133
478.505	486.46	480.52	0.253313	6.60939	0.797465
478.505	486.46	480.671	0.272332	6.53659	0.653902
478.505	486.46	480.824	0.291563	6.71209	1
478.505	486.46	480.973	0.310291	6.47585	0.534109
478.505	486.46	481.128	0.329702	6.51614	0.613582
478.505	486.46	481.281	0.348993	6.68114	0.938978
478.505	486.46	481.431	0.367808	6.4224	0.428712
478.505	486.46	481.586	0.387381	6.37206	0.329443
478.505	486.46	481.743	0.407108	6.65292	0.883315
478.505	486.46	481.894	0.426003	6.44558	0.474429
478.505	486.46	482.049	0.445505	6.34115	0.268484
478.505	486.46	482.207	0.465328	6.53744	0.655587
478.505	486.46	482.36	0.484557	6.45036	0.483858
478.505	486.46	482.515	0.504045	6.29584	0.179123
478.505	486.46	482.673	0.524011	6.25763	0.103758
478.505	486.46	482.833	0.544099	6.41457	0.413276
478.505	486.46	482.989	0.563695	6.36922	0.32384
478.505	486.46	483.146	0.583431	6.35385	0.293513
478.505	486.46	483.303	0.603215	6.47689	0.536177
478.505	486.46	483.458	0.622623	6.46183	0.506463
478.505	486.46	483.613	0.642077	6.66045	0.89817
478.505	486.46	483.763	0.66095	6.46977	0.522128
478.505	486.46	483.917	0.680379	6.32951	0.245529
478.505	486.46	484.075	0.700239	6.47144	0.525431
478.505	486.46	484.23	0.719664	6.36659	0.318642
478.505	486.46	484.387	0.739408	6.53573	0.652217
478.505	486.46	484.54	0.758641	6.60284	0.784555
478.505	486.46	484.691	0.777679	6.58176	0.742989
478.505	486.46	484.843	0.796778	6.34558	0.277213
478.505	486.46	485.001	0.816587	6.42694	0.437666
478.505	486.46	485.156	0.836146	6.41581	0.41571
478.505	486.46	485.312	0.855739	6.23597	0.0610474
478.505	486.46	485.473	0.875897	6.52699	0.634971
478.505	486.46	485.626	0.895156	6.45286	0.488784
478.505	486.46	485.781	0.914636	6.24317	0.0752515
478.505	486.46	485.941	0.934771	6.20501	3.55572e-13
478.505	486.46	486.102	0.955029	6.577	0.733598
478.505	486.46	486.254	0.974142	6.36801	0.321441
486.46	494.408	486.563	0.0130055	6.1065	-1.24352e-12
486.46	494.408	486.727	0.0336089	6.51636	0.551762
486.46	494.408	486.881	0.0529165	6.39264	0.385207
486.46	494.408	487.037	0.0725977	6.39939	0.394294
486.46	494.408	487.193	0.0922582	6.47899	0.501462
486.46	494.408	487.348	0.111677	6.47375	0.494403
486.46	494.408	487.502	0.131112	6.65093	0.732924
486.46	494.408	487.652	0.150029	6.47165	0.491583
486.46	494.408	487.807	0.16947	6.64011	0.718358
486.46	494.408	487.958	0.188417	6.42777	0.432503
486.46	494.408	488.113	0.207991	6.22587	0.160709
486.46	494.408	488.274	0.228199	6.65712	0.741269
486.46	494.408	488.424	0.247099	6.61135	0.679648
486.46	494.408	488.575	0.266129	6.59631	0.659393
486.46	494.408	488.727	0.285202	6.62888	0.703247
486.46	494.408	488.878	0.304182	6.45703	0.471894
486.46	494.408	489.033	0.323667	6.53894	0.582164
486.46	494.408	489.185	0.342908	6.37125	0.356421
486.46	494.408	489.342	0.362655	6.51063	0.544052
486.46	494.408	489.496	0.38198	6.49751	0.526397
486.46	494.408	489.65	0.401343	6.43666	0.444478
486.46	494.408	489.805	0.42089	6.38529	0.375315
486.46	494.408	489.962	0.440594	6.39918	0.394018
486.46	494.408	490.118	0.460255	6.59674	0.659979
486.46	494.408	490.27	0.479327	6.62471	0.697631
486.46	494.408	490.421	0.498319	6.68539	0.779314
486.46	494.408	490.57	0.517138	6.51296	0.547191
486.46	494.408	490.724	0.536456	6.39304	0.385757
486.46	494.408	490.88	0.556136	6.30259	0.263981
486.46	494.408	491.039	0.576098	6.32191	0.289996
486.46	494.408	491.197	0.596	6.64231	0.721327
486.46	494.408	491.348	0.614941	6.48025	0.503157
486.46	494.408	491.502	0.634356	6.25078	0.194239
486.46	494.408	491.662	0.654484	6.84932	1
486.46	494.408	491.808	0.672853	6.11378	0.00980063
486.46	494.408	491.971	0.693432	6.49773	0.526682
486.46	494.408	492.125	0.712795	6.45619	0.470771
486.46	494.408	492.28	0.732282	6.61551	0.685241
486.46	494.408	492.431	0.7513	6.38101	0.369556
486.46	494.408	492.588	0.771018	6.62449	0.697336
486.46	494.408	492.739	0.79001	6.42921	0.43445
486.46	494.408	492.895	0.809579	6.51593	0.551191
486.46	494.408	493.048	0.828888	6.4	0.395121
486.46	494.408	493.204	0.848547	6.48466	0.509097
486.46	494.408	493.359	0.867948	6.36193	0.34387
486.46	494.408	493.516	0.887725	6.58631	0.645941
486.46	494.408	493.668	0.906827	6.3672	0.350959
486.46	494.408	493.825	0.926587	6.41828	0.419729
486.46	494.408	493.98	0.94619	6.3593	0.34033
486.46	494.408	494.138	0.965974	6.45494	0.469088
494.408	502.395	494.445	0.00464509	6.27274	0.0386725
494.408	502.395	494.605	0.0246052	6.45057	0.379156
494.408	502.395	494.76	0.0440151	6.42096	0.322455
494.408	502.395	494.915	0.0635144	6.44828	0.374776
494.408	502.395	495.071	0.0829312	6.65668	0.773776
494.408	502.395	495.221	0.10174	6.36173	0.209053
494.408	502.395	495.378	0.121421	6.47857	0.432764
494.408	502.395	495.532	0.140747	6.39018	0.263536
494.408	502.395	495.689	0.16034	6.53851	0.547526
494.408	502.395	495.842	0.179489	6.44185	0.362448
494.408	502.395	495.997	0.198925	6.3861	0.255723
494.408	502.395	496.154	0.218531	6.4635	0.403902
494.408	502.395	496.308	0.237902	6.49815	0.470245
494.408	502.395	496.462	0.25717	6.53573	0.542208
494.408	502.395	496.615	0.276327	6.53573	0.542208
494.408	502.395	496.768	0.295484	6.65048	0.761909
494.408	502.395	496.919	0.31431	6.58393	0.634482
494.408	502.395	497.07	0.333327	6.25254	-1.39273e-12
494.408	502.395	497.23	0.353351	6.51593	0.504293
494.408	502.395	497.384	0.372566	6.59022	0.646527
494.408	502.395	497.536	0.391565	6.52805	0.527504
494.408	502.395	497.689	0.410744	6.77163	0.993851
494.408	502.395	497.836	0.429234	6.31413	0.117917
494.408	502.395	497.995	0.449063	6.61223	0.68866
494.408	502.395	498.146	0.467999	6.61223	0.68866
494.408	502.395	498.297	0.486934	6.35082	0.188167
494.408	502.395	498.455	0.506649	6.43066	0.341034
494.408	502.395	498.61	0.526119	6.66333	0.786514
494.408	502.395	498.76	0.544909	6.40061	0.283505
494.408	502.395	498.917	0.56447	6.40143	0.285074
494.408	502.395	499.073	0.584029	6.32371	0.136264
494.408	502.395	499.231	0.603828	6.44039	0.359668
494.408	502.395	499.386	0.623269	6.29426	0.0798708
494.408	502.395	499.545	0.643161	6.51126	0.495358
494.408	502.395	499.699	0.662389	6.38386	0.25143
494.408	502.395	499.855	0.682002	6.4564	0.390319
494.408	502.395	500.01	0.701394	6.50999	0.492923
494.408	502.395	500.164	0.720627	6.48803	0.450872
494.408	502.395	500.318	0.739925	6.39468	0.272143
494.408	502.395	500.474	0.759504	6.60677	0.678205
494.408	502.395	500.626	0.778455	6.39304	0.269012
494.408	502.395	500.782	0.79804	6.56146	0.591471
494.408	502.395	500.934	0.817122	6.48971	0.454096
494.408	502.395	501.089	0.836415	6.35465	0.195507
494.408	502.395	501.246	0.856117	6.75288	0.957955
494.408	502.395	501.394	0.874658	6.47291	0.421925
494.408	502.395	501.548	0.894001	6.60175	0.668602
494.408	502.395	501.7	0.912967	6.57419	0.615835
494.408	502.395	501.852	0.932011	6.5634	0.595182
494.408	502.395	502.004	0.951088	6.77484	1
494.408	502.395	502.152	0.969568	6.27235	0.0379192
502.395	509.898	502.466	0.00941605	6.4727	0.298213
502.395	509.898	502.62	0.0300068	6.65712	0.576262
502.395	509.898	502.77	0.050027	6.4317	0.23639
502.395	509.898	502.926	0.070749	6.30895	0.0513295
502.395	509.898	503.084	0.0918741	6.35122	0.115064
502.395	509.898	503.242	0.112859	6.46078	0.280244
502.395	509.898	503.397	0.133487	6.43687	0.244192
502.395	509.898	503.552	0.154193	6.42488	0.22611
502.395	509.898	503.708	0.174937	6.43211	0.237013
502.395	509.898	503.863	0.195657	6.45328	0.268929
502.395	509.898	504.018	0.21631	6.93818	1
502.395	509.898	504.162	0.235519	6.47941	0.30833
502.395	509.898	504.317	0.256089	6.56577	0.438533
502.395	509.898	504.469	0.276387	6.54279	0.403883
502.395	509.898	504.622	0.296758	6.53488	0.391957
502.395	509.898	504.775	0.317152	6.45515	0.271756
502.395	509.898	504.93	0.337799	6.67891	0.609108
502.395	509.898	505.079	0.357754	6.38876	0.171651
502.395	509.898	505.236	0.378615	6.80133	0.793679
502.395	509.898	505.383	0.398211	6.39386	0.179349
502.395	509.898	505.539	0.419056	6.73446	0.692858
502.395	509.898	505.688	0.438846	6.48445	0.315931
502.395	509.898	505.842	0.459399	6.51551	0.362749
502.395	509.898	505.995	0.479855	6.72676	0.681247
502.395	509.898	506.144	0.499668	6.72111	0.672726
502.395	509.898	506.293	0.519497	6.73991	0.701069
502.395	509.898	506.441	0.539272	6.5848	0.467214
502.395	509.898	506.593	0.559512	6.90179	0.945131
502.395	509.898	506.738	0.578823	6.82827	0.83429
502.395	509.898	506.885	0.598341	6.63989	0.550271
502.395	509.898	507.035	0.618413	6.30975	0.0525299
502.395	509.898	507.194	0.639536	6.34397	0.104129
502.395	509.898	507.351	0.660544	6.55029	0.41519
502.395	509.898	507.504	0.680891	6.49773	0.335941
502.395	509.898	507.658	0.701403	6.56383	0.435609
502.395	509.898	507.81	0.721707	6.51614	0.363709
502.395	509.898	507.964	0.742161	6.39018	0.173805
502.395	509.898	508.12	0.763017	6.65757	0.57693
502.395	509.898	508.27	0.783036	6.66289	0.584955
502.395	509.898	508.42	0.803039	6.5119	0.357312
502.395	509.898	508.574	0.823506	6.45995	0.278986
502.395	509.898	508.729	0.844137	6.42467	0.225799
502.395	509.898	508.884	0.864882	6.44039	0.249504
502.395	509.898	509.04	0.885576	6.2749	1.19981e-12
502.395	509.898	509.199	0.906816	6.47312	0.298845
502.395	509.898	509.354	0.927405	6.53766	0.396144
502.395	509.898	509.506	0.947791	6.69053	0.626625
502.395	509.898	509.656	0.967712	6.3597	0.127852
509.898	517.991	509.968	0.00868224	6.40697	0.326833
509.898	517.991	510.125	0.0279682	6.59696	0.756131
509.898	517.991	510.276	0.0466986	6.52997	0.604768
509.898	517.991	510.429	0.0656213	6.31632	0.122001
509.898	517.991	510.588	0.085184	6.35304	0.204967
509.898	517.991	510.745	0.104634	6.32451	0.140506
509.898	517.991	510.903	0.124171	6.49308	0.521417
509.898	517.991	511.057	0.143201	6.26233	-2.1715e-12
509.898	517.991	511.217	0.162932	6.30259	0.0909677
509.898	517.991	511.375	0.182538	6.4612	0.449371
509.898	517.991	511.53	0.201662	6.4043	0.320807
509.898	517.991	511.686	0.220956	6.44579	0.414551
509.898	517.991	511.842	0.240126	6.62537	0.820325
509.898	517.991	511.992	0.258776	6.34578	0.18857
509.898	517.991	512.15	0.278248	6.54879	0.647285
509.898	517.991	512.303	0.297116	6.41149	0.337043
509.898	517.991	512.459	0.316388	6.45453	0.434293
509.898	517.991	512.614	0.335532	6.68092	0.945848
509.898	517.991	512.763	0.354027	6.49287	0.520941
509.898	517.991	512.917	0.373058	6.64341	0.861103
509.898	517.991	513.068	0.391657	6.55716	0.666206
509.898	517.991	513.22	0.410501	6.52805	0.600434
509.898	517.991	513.374	0.42943	6.44102	0.403763
509.898	517.991	513.529	0.448614	6.57441	0.70517
509.898	517.991	513.681	0.467408	6.48151	0.495266
509.898	517.991	513.835	0.486472	6.41211	0.338437
509.898	517.991	513.991	0.505743	6.34759	0.192666
509.898	517.991	514.149	0.525209	6.32791	0.148193
509.898	517.991	514.307	0.544736	6.56276	0.678847
509.898	517.991	514.459	0.563564	6.42075	0.357973
509.898	517.991	514.615	0.582809	6.42694	0.37196
509.898	517.991	514.77	0.602035	6.55265	0.656012
509.898	517.991	514.923	0.620892	6.59739	0.757114
509.898	517.991	515.075	0.639621	6.53851	0.624064
509.898	517.991	515.228	0.658519	6.40615	0.324978
509.898	517.991	515.384	0.677807	6.46016	0.447013
509.898	517.991	515.538	0.696935	6.53147	0.608141
509.898	517.991	515.692	0.715853	6.35203	0.202688
509.898	517.991	515.849	0.735306	6.46789	0.46448
509.898	517.991	516.004	0.75441	6.5591	0.670579
509.898	517.991	516.156	0.773248	6.70488	1
509.898	517.991	516.305	0.791677	6.60502	0.774345
509.898	517.991	516.457	0.810385	6.50428	0.546706
509.898	517.991	516.61	0.829382	6.49393	0.523322
509.898	517.991	516.764	0.84841	6.4834	0.499538
509.898	517.991	516.919	0.867469	6.56146	0.675928
509.898	517.991	517.071	0.8863	6.6807	0.945344
509.898	517.991	517.221	0.904796	6.56965	0.694434
509.898	517.991	517.373	0.923605	6.56556	0.685175
509.898	517.991	517.525	0.942425	6.65624	0.890079
509.898	517.991	517.675	0.960988	6.47228	0.474412
509.898	517.991	517.83	0.98008	6.55244	0.655527
517.991	526.037	518.143	0.0188813	6.31214	0.462837
517.991	526.037	518.302	0.038571	6.48803	0.667952
517.991	526.037	518.456	0.0577269	6.63768	0.842466
517.991	526.037	518.606	0.0764509	6.52614	0.712391
517.991	526.037	518.76	0.095495	6.33332	0.487544
517.991	526.037	518.917	0.115119	6.3955	0.560048
517.991	526.037	519.074	0.134552	6.52678	0.713136
517.991	526.037	519.227	0.153594	6.55566	0.746815
517.991	526.037	519.38	0.172552	6.53275	0.720097
517.991	526.037	519.533	0.191577	6.40307	0.568882
517.991	526.037	519.689	0.210987	6.43708	0.608536
517.991	526.037	519.844	0.230295	6.53317	0.720594
517.991	526.037	519.997	0.249318	6.48614	0.665744
517.991	526.037	520.151	0.26848	6.40471	0.570795
517.991	526.037	520.308	0.287885	6.44766	0.620877
517.991	526.037	520.463	0.307161	6.41849	0.586855
517.991	526.037	520.618	0.326524	6.67913	0.890805
517.991	526.037	520.768	0.345132	6.39509	0.559571
517.991	526.037	520.925	0.364567	6.66956	0.879636
517.991	526.037	521.074	0.383201	6.45349	0.627671
517.991	526.037	521.229	0.40246	6.7547	0.978927
517.991	526.037	521.377	0.420859	6.41334	0.580854
517.991	526.037	521.533	0.440238	6.67178	0.882231
517.991	526.037	521.683	0.458867	6.74445	0.966974
517.991	526.037	521.832	0.477294	6.77277	1
517.991	526.037	521.979	0.495645	6.31074	0.461211
517.991	526.037	522.138	0.515339	6.38998	0.553614
517.991	526.037	522.294	0.534789	6.37735	0.538883
517.991	526.037	522.451	0.554277	6.62252	0.824781
517.991	526.037	522.602	0.573044	6.33774	0.492693
517.991	526.037	522.76	0.592654	6.51784	0.702718
517.991	526.037	522.913	0.611722	6.41519	0.583013
517.991	526.037	523.069	0.631096	6.46245	0.638127
517.991	526.037	523.224	0.650328	6.39672	0.561479
517.991	526.037	523.38	0.669757	6.46078	0.636179
517.991	526.037	523.535	0.688994	6.52401	0.709908
517.991	526.037	523.688	0.708044	6.40943	0.5763
517.991	526.037	523.844	0.727435	6.36294	0.522084
517.991	526.037	524.001	0.746967	6.35042	0.507477
517.991	526.037	524.159	0.766538	6.30915	0.459354
517.991	526.037	524.317	0.786237	6.27077	0.414602
517.991	526.037	524.477	0.806057	6.35223	0.509594
517.991	526.037	524.634	0.825622	6.30517	0.454715
517.991	526.037	524.793	0.845334	6.72201	0.940805
517.991	526.037	524.942	0.863823	6.37897	0.54078
517.991	526.037	525.098	0.883306	6.4082	0.574864
517.991	526.037	525.254	0.902701	6.65336	0.860749
517.991	526.037	525.405	0.921381	6.65336	0.860749
517.991	526.037	525.555	0.940061	5.91523	-2.90729e-12
517.991	526.037	525.724	0.961072	6.63108	0.834767
517.991	526.037	525.875	0.979814	6.48866	0.668689
526.037	534.734	526.179	0.0163503	6.66089	0.86188
526.037	534.734	526.33	0.033613	6.53125	0.605028
526.037	534.734	526.483	0.0512184	6.43604	0.416393
526.037	534.734	526.638	0.0690842	6.44496	0.434062
526.037	534.734	526.793	0.0869253	6.42467	0.393864
526.037	534.734	526.949	0.104823	6.36193	0.269559
526.037	534.734	527.106	0.122897	6.51296	0.568788
526.037	534.734	527.26	0.140551	6.57268	0.687102
526.037	534.734	527.412	0.158046	6.4319	0.408191
526.037	534.734	527.567	0.175923	6.68204	0.903767
526.037	534.734	527.717	0.193131	6.48487	0.513142
526.037	534.734	527.871	0.210863	6.49266	0.528574
526.037	534.734	528.025	0.228573	6.2816	0.110414
526.037	534.734	528.184	0.246878	6.47375	0.4911
526.037	534.734	528.339	0.264639	6.46914	0.481973
526.037	534.734	528.493	0.282414	6.59478	0.730899
526.037	534.734	528.645	0.299849	6.52082	0.584355
526.037	534.734	528.798	0.317483	6.62011	0.781068
526.037	534.734	528.949	0.334852	6.37918	0.303732
526.037	534.734	529.106	0.352877	6.37064	0.286824
526.037	534.734	529.263	0.370926	6.53168	0.605873
526.037	534.734	529.416	0.388531	6.4992	0.541532
526.037	534.734	529.57	0.406223	6.25665	0.0609688
526.037	534.734	529.73	0.424601	6.50809	0.559131
526.037	534.734	529.884	0.442269	6.38427	0.313818
526.037	534.734	530.04	0.46028	6.58415	0.709823
526.037	534.734	530.192	0.477743	6.34498	0.23597
526.037	534.734	530.35	0.495866	6.37308	0.29165
526.037	534.734	530.507	0.513908	6.68181	0.903324
526.037	534.734	530.656	0.531117	6.44766	0.439414
526.037	534.734	530.811	0.54895	6.54343	0.629159
526.037	534.734	530.964	0.566523	6.58631	0.714118
526.037	534.734	531.116	0.583981	6.73061	1
526.037	534.734	531.265	0.601065	6.30279	0.15238
526.037	534.734	531.423	0.619309	6.30994	0.166563
526.037	534.734	531.582	0.637531	6.35546	0.256742
526.037	534.734	531.739	0.655624	6.53979	0.621953
526.037	534.734	531.892	0.673206	6.66689	0.873758
526.037	534.734	532.042	0.690453	6.51827	0.579302
526.037	534.734	532.195	0.708094	6.51169	0.566268
526.037	534.734	532.349	0.725752	6.25743	0.0625201
526.037	534.734	532.509	0.744128	6.34739	0.240757
526.037	534.734	532.666	0.762243	6.68874	0.917049
526.037	534.734	532.816	0.779434	6.22587	4.25848e-13
526.037	534.734	532.976	0.797903	6.38427	0.313818
526.037	534.734	533.133	0.815913	6.49035	0.523982
526.037	534.734	533.287	0.83363	6.51508	0.572992
526.037	534.734	533.441	0.851279	6.42446	0.393455
526.037	534.734	533.596	0.869177	6.30994	0.166563
526.037	534.734	533.755	0.8874	6.56534	0.672568
526.037	534.734	533.907	0.904914	6.35021	0.246347
526.037	534.734	534.065	0.923021	6.36598	0.277583
526.037	534.734	534.222	0.941083	6.29148	0.129989
526.037	534.734	534.381	0.95936	6.39182	0.328775
526.037	534.734	534.537	0.977349	6.35304	0.251942
534.734	542.886	534.85	0.0142316	6.40841	0.252419
534.734	542.886	535.006	0.0333738	6.21292	2.76842e-12
534.734	542.886	535.167	0.0531183	6.43273	0.283823
534.734	542.886	535.322	0.072188	6.36963	0.202348
534.734	542.886	535.479	0.0914467	6.31293	0.12914
534.734	542.886	535.638	0.110878	6.29862	0.110657
534.734	542.886	535.797	0.130354	6.33272	0.154692
534.734	542.886	535.955	0.149725	6.50132	0.372383
534.734	542.886	536.108	0.168594	6.44683	0.302029
534.734	542.886	536.264	0.187622	6.59261	0.490261
534.734	542.886	536.415	0.206229	6.44787	0.303371
534.734	542.886	536.57	0.225254	6.47396	0.337058
534.734	542.886	536.725	0.244202	6.54557	0.429528
534.734	542.886	536.878	0.262943	6.34156	0.1661
534.734	542.886	537.035	0.282287	6.36943	0.202086
534.734	542.886	537.192	0.301547	6.46768	0.328949
534.734	542.886	537.347	0.320513	6.34377	0.168957
534.734	542.886	537.504	0.339851	6.35789	0.187184
534.734	542.886	537.662	0.359145	6.49498	0.364205
534.734	542.886	537.816	0.378032	6.66445	0.583015
534.734	542.886	537.966	0.396439	6.42364	0.272085
534.734	542.886	538.121	0.415535	6.29763	0.109377
534.734	542.886	538.28	0.435014	6.45411	0.311431
534.734	542.886	538.435	0.454021	6.39672	0.237334
534.734	542.886	538.591	0.473198	6.28792	0.0968498
534.734	542.886	538.751	0.492707	6.42158	0.269422
534.734	542.886	538.906	0.51181	6.35586	0.184575
534.734	542.886	539.064	0.53111	6.42653	0.275817
534.734	542.886	539.219	0.550198	6.38916	0.227571
534.734	542.886	539.376	0.569398	6.466	0.326789
534.734	542.886	539.53	0.58837	6.46475	0.325169
534.734	542.886	539.685	0.607345	6.33413	0.156505
534.734	542.886	539.843	0.626712	6.42405	0.272618
534.734	542.886	539.999	0.645807	6.48698	0.353868
534.734	542.886	540.153	0.664718	6.52358	0.401133
534.734	542.886	540.306	0.683522	6.40923	0.25348
534.734	542.886	540.462	0.702662	6.45745	0.315736
534.734	542.886	540.617	0.721658	6.58523	0.480732
534.734	542.886	540.769	0.740286	6.79094	0.746347
534.734	542.886	540.916	0.75835	6.5937	0.491664
534.734	542.886	541.068	0.776955	6.60262	0.503188
534.734	542.886	541.219	0.795534	6.54879	0.433679
534.734	542.886	541.372	0.814265	6.74127	0.682212
534.734	542.886	541.52	0.832462	6.50639	0.378937
534.734	542.886	541.674	0.851316	6.38978	0.228362
534.734	542.886	541.83	0.870514	6.41993	0.267293
534.734	542.886	541.986	0.889622	6.5255	0.403607
534.734	542.886	542.139	0.908421	6.98739	1
534.734	542.886	542.283	0.925977	6.26449	0.0665873
534.734	542.886	542.442	0.945559	6.71051	0.642493
534.734	542.886	542.591	0.963839	6.66467	0.583302

## Sheet: Fig.4B phaseplot desheathed
Number of neurons: 3
Neurons Analyzed: LG, DG, GM
____________________________________________________________________________________________________
____________________________________________________________________________________________________
Neuron	Burst#	Real Time of Burst Onset (sec)	Real Time of Burst Offset (sec)	Burst Duration (sec)	# of Spikes	Spike Frequency (Hz)	Instantaneous Period (sec)	Instantaneous Frequency (Hz)	Phase On	Phase Off
LG	1	398.883	403.221	4.33764	68	15.4462	7.47059	0.13386	0	58.063
	2	406.353	410.363	4.00903	63	15.4651	7.76331	0.12881	0	51.6408
	3	414.117	417.505	3.38821	58	16.8231	6.99128	0.14304	0	48.4633
	4	421.108	424.786	3.67832	58	15.4962	6.96978	0.14348	0	52.7753
	5	428.078	431.594	3.51577	56	15.6438	7.35616	0.13594	0	47.7935
	6	435.434	438.739	3.30488	55	16.3395	6.83333	0.14634	0	48.3641
	7	442.267	445.557	3.28953	55	16.4157	6.71926	0.14883	0	48.9567
	8	448.987	452.574	3.58744	58	15.8888	7.33675	0.1363	0	48.8968
	9	456.323	459.602	3.27909	57	17.0779	7.34482	0.13615	0	44.645
	10	463.668	466.933	3.26511	58	17.4573	7.35739	0.13592	0	44.3787
	11	471.026	474.541	3.51532	60	16.7837	7.47919	0.1337	0	47.0014
	12	478.505	482.422	3.91684	64	16.0844	7.95521	0.1257	0	49.2361
	13	486.46	490.225	3.76543	59	15.4033	7.94819	0.12581	0	47.3747
	14	494.408	497.934	3.5263	55	15.3135	7.98692	0.1252	0	44.1509
	15	502.395	506.008	3.61246	56	15.2251	7.50315	0.13328	0	48.1459
	16	509.898	513.633	3.73471	55	14.4589	8.09296	0.12356	0	46.1477
	17	517.991	521.553	3.56143	53	14.6009	8.04607	0.12428	0	44.2629
	18	526.037	529.832	3.79478	56	14.4936	8.69678	0.11499	0	43.6343
	19	534.734	538.376	3.64243	57	15.3744	8.1519	0.12267	0	44.6819
	20	542.886	546.588	3.70194	55	14.587	N/A	N/A	N/A	N/A
Neuron	# of Bursts			Mean Burst Duration	Mean # of Spikes	Mean Spike Frequency	Mean Burst Period	Mean Burst Frequency	Mean Phase-On	Mean Phase-Off
LG	20			3.62133	57.8	15.7189	7.57911	0.13252	0	47.8217
				Burst Duration StDev	# of Spikes StDev	Spike Frequency StDev	Burst Period StDev	Burst Frequency StDev	Phase-On StDev	Phase-Off StDev
				0.26847	3.62157	0.87946	0.51584	0.00899	0	3.56227
____________________________________________________________________________________________________
____________________________________________________________________________________________________
Neuron	Burst#	Real Time of Burst Onset (sec)	Real Time of Burst Offset (sec)	Burst Duration (sec)	# of Spikes	Spike Frequency (Hz)	Instantaneous Period (sec)	Instantaneous Frequency (Hz)	Phase On	Phase Off
DG	1	404.127	406.651	2.52407	49	19.0169	7.24378	0.13805	70.1963	103.983
	2	411.371	414.236	2.86549	56	19.1939	7.36146	0.13584	64.628	101.539
	3	418.732	421.38	2.64796	46	16.9942	7.31187	0.13676	66.0168	103.892
	4	426.044	428.233	2.18903	37	16.4456	6.83749	0.14625	70.8202	102.228
	5	432.882	435.517	2.63592	43	15.9337	7.20655	0.13876	65.302	101.135
	6	440.088	442.222	2.13347	36	16.4052	6.91929	0.14452	68.1088	99.3304
	7	447.007	448.976	1.96902	27	13.2046	6.63229	0.15078	70.5444	99.8484
	8	453.64	456.403	2.76364	42	14.8355	7.53635	0.13269	63.4217	101.09
	9	461.176	463.673	2.49668	34	13.2175	7.40803	0.13499	66.0696	100.062
	10	468.584	471.018	2.43439	26	10.2695	7.25922	0.13776	66.8158	99.9036
	11	475.843	478.477	2.63333	39	14.4304	7.97059	0.12546	64.4152	99.624
	12	483.814	486.453	2.63885	41	15.1581	7.85892	0.12724	66.7378	99.9092
	13	491.673	494.464	2.79145	40	13.9712	7.76389	0.1288	65.5854	100.706
	14	499.437	502.534	3.09694	42	13.2389	7.9762	0.12537	62.9599	101.735
	15	507.413	509.887	2.47379	39	15.3611	8.04702	0.12427	66.8765	99.8465
	16	515.46	517.986	2.52567	36	13.8577	7.94095	0.12593	68.7229	99.9312
	17	523.401	526.071	2.67041	36	13.1066	8.23316	0.12146	67.2341	100.423
	18	531.634	534.833	3.19848	40	12.1933	8.7165	0.11472	64.3547	101.132
	19	540.351	542.914	2.56327	34	12.8742	8.12882	0.12302	68.8982	100.342
	20	548.479	550.504	2.02478	28	13.3348	N/A	N/A	N/A	N/A
Neuron	# of Bursts			Mean Burst Duration	Mean # of Spikes	Mean Spike Frequency	Mean Burst Period	Mean Burst Frequency	Mean Phase-On	Mean Phase-Off
DG	20			2.56383	38.55	14.6521	7.59749	0.13225	66.7215	100.877
				Burst Duration StDev	# of Spikes StDev	Spike Frequency StDev	Burst Period StDev	Burst Frequency StDev	Phase-On StDev	Phase-Off StDev
				0.31675	7.21457	2.22097	0.53623	0.00937	2.34546	1.33252
____________________________________________________________________________________________________
____________________________________________________________________________________________________
Neuron	Burst#	Real Time of Burst Onset (sec)	Real Time of Burst Offset (sec)	Burst Duration (sec)	# of Spikes	Spike Frequency (Hz)	Instantaneous Period (sec)	Instantaneous Frequency (Hz)	Phase On	Phase Off
GM	1	400.286	403.224	2.93858	17	5.4448	7.47821	0.13372	18.7796	58.115
	2	407.764	410.338	2.5742	15	5.43858	7.59031	0.13175	18.1697	51.3283
	3	415.354	417.685	2.33089	15	6.0063	6.98845	0.14309	17.7016	51.0415
	4	422.343	424.972	2.62898	19	6.84676	6.81012	0.14684	17.7156	55.4353
	5	429.153	431.8	2.64741	19	6.79911	7.30334	0.13692	14.6147	50.6036
	6	436.456	438.859	2.4023	18	7.07655	6.86794	0.1456	14.9598	50.1154
	7	443.324	445.978	2.65422	20	7.15841	6.53026	0.15313	15.7287	55.2303
	8	449.854	452.729	2.87487	23	7.65252	7.49122	0.13349	11.8289	51.0134
	9	457.346	460.075	2.72889	20	6.96253	7.26144	0.13771	13.9189	51.0729
	10	464.607	467.054	2.44658	20	7.76594	7.03163	0.14221	12.7619	46.0153
	11	471.639	474.829	3.1902	26	7.8365	7.73956	0.12921	8.19848	50.8528
	12	479.378	482.806	3.42784	25	7.00148	7.79212	0.12833	10.9809	54.0702
	13	487.17	490.234	3.0636	22	6.85468	8.01858	0.12471	8.93858	47.4832
	14	495.189	498.224	3.03485	22	6.91963	7.94342	0.12589	9.7766	47.7743
	15	503.132	506.189	3.05632	22	6.87101	7.61841	0.13126	9.82715	50.561
	16	510.751	513.898	3.14677	21	6.35572	7.89014	0.12674	10.5353	49.4181
	17	518.641	521.767	3.12613	23	7.03746	8.27996	0.12077	8.07605	46.9289
	18	526.921	529.875	2.95408	22	7.1088	8.48905	0.1178	10.1611	44.1287
	19	535.41	538.554	3.14416	22	6.67905	8.05109	0.12421	8.29205	46.8617
	20	543.461	546.76	3.29844	23	6.66983	N/A	N/A	N/A	N/A
Neuron	# of Bursts			Mean Burst Duration	Mean # of Spikes	Mean Spike Frequency	Mean Burst Period	Mean Burst Frequency	Mean Phase-On	Mean Phase-Off
GM	20			2.88347	20.7	6.82428	7.53554	0.13334	12.6824	50.4237
				Burst Duration StDev	# of Spikes StDev	Spike Frequency StDev	Burst Period StDev	Burst Frequency StDev	Phase-On StDev	Phase-Off StDev
				0.31393	2.93975	0.63741	0.52925	0.00953	3.67687	3.52461
____________________________________________________________________________________________________
____________________________________________________________________________________________________

## Sheet: Fig. 4C AGR pre RH795
Fig. 4C								Fig. 4D
time of burststart in file	time of burst end in file	AGR spike time	AGR spike phase	AGR spike frequency				Bin number	mean AGR firing frequency	SD	n-number
341.002	349.479	341.004	0.000217653	4.62321	0.0429681			1	0.348518	0.14652	89
341.002	349.479	341.22	0.0257343	4.78389	0.28373			2	0.48027	0.159163	88
341.002	349.479	341.429	0.0503939	4.86677	0.407923			3	0.670702	0.16921	90
341.002	349.479	341.635	0.0746336	4.90569	0.466235			4	0.737677	0.141325	94
341.002	349.479	341.839	0.0986809	4.93535	0.510676			5	0.67224	0.130403	90
341.002	349.479	342.041	0.122584	5.01442	0.629154			6	0.52283	0.198221	88
341.002	349.479	342.241	0.14611	5.13967	0.816834			7	0.349773	0.18549	90
341.002	349.479	342.435	0.169062	4.94425	0.524022			8	0.279643	0.140187	88
341.002	349.479	342.638	0.192922	4.9169	0.483041			9	0.255022	0.139331	87
341.002	349.479	342.841	0.216915	5.10399	0.763376			10	0.290697	0.12193	65
341.002	349.479	343.037	0.240028	5.07885	0.725699
341.002	349.479	343.234	0.263255	5.10282	0.76162
341.002	349.479	343.43	0.286373	4.98778	0.589241
341.002	349.479	343.63	0.310025	5.2532	0.986953
341.002	349.479	343.821	0.332482	5.20237	0.910786
341.002	349.479	344.013	0.355158	5.21241	0.92582
341.002	349.479	344.205	0.37779	5.18645	0.886933
341.002	349.479	344.397	0.400535	4.98591	0.586447
341.002	349.479	344.598	0.424196	5.2218	0.93989
341.002	349.479	344.79	0.446788	5.11378	0.778042
341.002	349.479	344.985	0.469856	5.26191	1
341.002	349.479	345.175	0.492276	5.2173	0.933155
341.002	349.479	345.367	0.514887	5.01945	0.636696
341.002	349.479	345.566	0.538389	4.93949	0.516886
341.002	349.479	345.768	0.562272	5.15916	0.846037
341.002	349.479	345.962	0.585138	5.16342	0.852424
341.002	349.479	346.156	0.607985	5.20007	0.907341
341.002	349.479	346.348	0.630671	4.99788	0.604369
341.002	349.479	346.548	0.654275	4.94181	0.52036
341.002	349.479	346.751	0.678146	4.81568	0.331367
341.002	349.479	346.958	0.702643	4.81568	0.331367
341.002	349.479	347.166	0.72714	5.02538	0.645579
341.002	349.479	347.365	0.750614	4.89464	0.449685
341.002	349.479	347.569	0.774716	4.7644	0.25453
341.002	349.479	347.779	0.799477	4.74485	0.225229
341.002	349.479	347.99	0.824339	4.94169	0.520177
341.002	349.479	348.192	0.848211	4.82114	0.339542
341.002	349.479	348.4	0.87268	4.86831	0.410231
341.002	349.479	348.605	0.896912	4.85237	0.386338
341.002	349.479	348.811	0.921224	4.88245	0.431423
341.002	349.479	349.016	0.945386	4.85437	0.389339
341.002	349.479	349.222	0.969687	4.86098	0.399239
349.479	357.984	349.632	0.0179833	4.8998	0.455089
349.479	357.984	349.836	0.041981	4.90016	0.455821
349.479	357.984	350.04	0.0659769	4.8377	0.328766
349.479	357.984	350.247	0.0902826	4.97574	0.609564
349.479	357.984	350.448	0.113914	4.85814	0.370356
349.479	357.984	350.654	0.138118	4.92963	0.515766
349.479	357.984	350.856	0.16197	5.16769	1
349.479	357.984	351.05	0.184724	5.14192	0.947573
349.479	357.984	351.244	0.207591	5.0674	0.795993
349.479	357.984	351.442	0.230795	5.1083	0.879185
349.479	357.984	351.638	0.253814	5.10999	0.882636
349.479	357.984	351.833	0.276824	5.12676	0.916741
349.479	357.984	352.028	0.299759	4.91981	0.495787
349.479	357.984	352.232	0.32366	4.97141	0.600759
349.479	357.984	352.433	0.347312	5.03487	0.729825
349.479	357.984	352.631	0.370665	5.06701	0.795209
349.479	357.984	352.829	0.393871	4.85354	0.361004
349.479	357.984	353.035	0.418098	5.0683	0.797821
349.479	357.984	353.232	0.441297	4.97389	0.605789
349.479	357.984	353.433	0.464938	5.03411	0.728278
349.479	357.984	353.632	0.488295	5.03411	0.728278
349.479	357.984	353.83	0.511653	4.95774	0.572935
349.479	357.984	354.032	0.53537	4.898	0.451428
349.479	357.984	354.236	0.559376	5.08789	0.837685
349.479	357.984	354.433	0.582487	5.12939	0.92209
349.479	357.984	354.628	0.60541	5.02084	0.701287
349.479	357.984	354.827	0.62883	4.83922	0.331861
349.479	357.984	355.034	0.653128	4.90364	0.462908
349.479	357.984	355.237	0.677107	4.78423	0.220016
349.479	357.984	355.447	0.701684	4.84848	0.350712
349.479	357.984	355.653	0.725936	4.88448	0.423933
349.479	357.984	355.857	0.750009	4.8815	0.41787
349.479	357.984	356.062	0.774096	4.8216	0.296028
349.479	357.984	356.27	0.798483	4.91775	0.491603
349.479	357.984	356.473	0.822393	4.99189	0.642404
349.479	357.984	356.673	0.845948	4.67607	1.4742e-12
349.479	357.984	356.887	0.871094	4.84649	0.34665
349.479	357.984	357.094	0.895356	4.83045	0.314031
349.479	357.984	357.301	0.919698	4.8033	0.258813
349.479	357.984	357.509	0.944178	4.89261	0.44046
349.479	357.984	357.713	0.968211	4.77418	0.199574
357.984	366.628	358.138	0.0178571	4.65788	0.0200006
357.984	366.628	358.353	0.0426934	4.91485	0.440383
357.984	366.628	358.556	0.0662311	4.65582	0.0166303
357.984	366.628	358.771	0.0910784	4.78927	0.234948
357.984	366.628	358.98	0.115233	4.77099	0.205044
357.984	366.628	359.189	0.139481	5.06419	0.684688
357.984	366.628	359.387	0.162324	4.84238	0.321829
357.984	366.628	359.593	0.186214	5.00188	0.582749
357.984	366.628	359.793	0.209343	4.94756	0.493887
357.984	366.628	359.995	0.232725	4.93449	0.47252
357.984	366.628	360.198	0.256169	5.06009	0.67798
357.984	366.628	360.396	0.279031	5.09996	0.743205
357.984	366.628	360.592	0.301714	5.25693	1
357.984	366.628	360.782	0.323721	5.15823	0.838529
357.984	366.628	360.976	0.346148	5.09256	0.731096
357.984	366.628	361.172	0.368864	5.01605	0.605939
357.984	366.628	361.371	0.391927	5.04745	0.657298
357.984	366.628	361.57	0.414846	4.92235	0.452652
357.984	366.628	361.773	0.438348	4.95	0.497893
357.984	366.628	361.975	0.461719	4.95454	0.505316
357.984	366.628	362.177	0.485068	5.13281	0.796949
357.984	366.628	362.371	0.507606	5.22043	0.94029
357.984	366.628	362.563	0.529766	5.09645	0.737465
357.984	366.628	362.759	0.552465	5.01303	0.601003
357.984	366.628	362.959	0.575542	5.07125	0.696241
357.984	366.628	363.156	0.598354	4.92963	0.464561
357.984	366.628	363.359	0.621821	4.86772	0.363282
357.984	366.628	363.564	0.645587	4.85567	0.343562
357.984	366.628	363.77	0.669411	4.79777	0.248857
357.984	366.628	363.979	0.693523	4.86689	0.361925
357.984	366.628	364.184	0.717293	4.81464	0.276442
357.984	366.628	364.392	0.741321	4.82625	0.295449
357.984	366.628	364.599	0.765291	4.90641	0.426576
357.984	366.628	364.803	0.788869	4.89309	0.404779
357.984	366.628	365.007	0.812511	4.85095	0.335855
357.984	366.628	365.213	0.836359	4.72422	0.128535
357.984	366.628	365.425	0.860847	4.87128	0.369101
357.984	366.628	365.63	0.884595	4.81186	0.271894
357.984	366.628	365.838	0.908636	4.76179	0.189992
357.984	366.628	366.048	0.932931	4.90966	0.431896
357.984	366.628	366.252	0.956493	4.99538	0.572122
366.628	375.625	366.65	0.00248089	4.81649	0.1029
366.628	375.625	366.858	0.0255581	4.86275	0.194078
366.628	375.625	367.063	0.0484157	4.7856	0.0420197
366.628	375.625	367.272	0.0716419	4.83851	0.146309
366.628	375.625	367.479	0.094614	4.97302	0.411435
366.628	375.625	367.68	0.116965	4.86299	0.194544
366.628	375.625	367.886	0.139821	4.84907	0.16712
366.628	375.625	368.092	0.162743	5.20467	0.868043
366.628	375.625	368.284	0.1841	5.20467	0.868043
366.628	375.625	368.476	0.205456	4.84896	0.166889
366.628	375.625	368.682	0.228378	5.07846	0.619268
366.628	375.625	368.879	0.250265	5.07846	0.619268
366.628	375.625	369.076	0.272152	4.95651	0.378883
366.628	375.625	369.278	0.294577	4.92854	0.32375
366.628	375.625	369.481	0.31713	5.08608	0.634287
366.628	375.625	369.678	0.338984	4.99675	0.45821
366.628	375.625	369.878	0.361228	5.1565	0.773087
366.628	375.625	370.072	0.382784	5.04694	0.557128
366.628	375.625	370.27	0.404807	5.13452	0.729772
366.628	375.625	370.464	0.426455	5.07627	0.614949
366.628	375.625	370.661	0.448351	4.9543	0.374526
366.628	375.625	370.863	0.470786	5.05727	0.577503
366.628	375.625	371.061	0.492765	5.1697	0.799097
366.628	375.625	371.254	0.514265	4.89608	0.259777
366.628	375.625	371.459	0.536967	4.99289	0.450588
366.628	375.625	371.659	0.559229	4.95074	0.367516
366.628	375.625	371.861	0.581681	4.93364	0.333815
366.628	375.625	372.064	0.60421	4.95307	0.372108
366.628	375.625	372.266	0.626651	4.8506	0.170134
366.628	375.625	372.472	0.649566	4.79893	0.0682749
366.628	375.625	372.68	0.672727	4.80192	0.0741798
366.628	375.625	372.888	0.695875	4.83664	0.142619
366.628	375.625	373.095	0.718856	4.96155	0.38882
366.628	375.625	373.297	0.741258	4.87234	0.212991
366.628	375.625	373.502	0.764071	4.86914	0.206679
366.628	375.625	373.707	0.786898	4.9434	0.353044
366.628	375.625	373.91	0.809383	5.00425	0.472996
366.628	375.625	374.109	0.831594	4.91557	0.298203
366.628	375.625	374.313	0.854206	4.76429	-7.73801e-13
366.628	375.625	374.523	0.877537	4.79536	0.0612441
366.628	375.625	374.731	0.900715	4.94523	0.356658
366.628	375.625	374.933	0.923192	4.86535	0.199207
366.628	375.625	375.139	0.946037	4.99176	0.448377
366.628	375.625	375.339	0.968304	5.27162	1
375.625	384.047	375.734	0.0129831	5.04834	0.65431
375.625	384.047	375.932	0.0365006	4.96155	0.488647
375.625	384.047	376.134	0.0604294	4.74947	0.0838255
375.625	384.047	376.344	0.0854268	4.79501	0.170766
375.625	384.047	376.553	0.110187	4.87377	0.321095
375.625	384.047	376.758	0.134547	4.84156	0.259614
375.625	384.047	376.964	0.159068	4.86145	0.297578
375.625	384.047	377.17	0.18349	4.91799	0.405508
375.625	384.047	377.373	0.207631	4.87068	0.315205
375.625	384.047	377.579	0.232006	4.97166	0.507951
375.625	384.047	377.78	0.255886	5.11065	0.773243
375.625	384.047	377.975	0.279117	5.02437	0.608557
375.625	384.047	378.175	0.302747	5.11287	0.777482
375.625	384.047	378.37	0.325967	5.20115	0.946006
375.625	384.047	378.562	0.348794	5.20115	0.946006
375.625	384.047	378.755	0.37162	5.22944	1
375.625	384.047	378.946	0.394323	5.09606	0.745403
375.625	384.047	379.142	0.417621	5.10165	0.756073
375.625	384.047	379.338	0.440892	5.00977	0.580691
375.625	384.047	379.538	0.464591	5.22657	0.994522
375.625	384.047	379.729	0.487306	5.03512	0.62908
375.625	384.047	379.928	0.510886	5.10803	0.76826
375.625	384.047	380.123	0.534128	5.12046	0.791974
375.625	384.047	380.319	0.557314	5.00063	0.563237
375.625	384.047	380.519	0.581056	5.00188	0.565624
375.625	384.047	380.719	0.604792	5.06342	0.683098
375.625	384.047	380.916	0.62824	4.92187	0.412901
375.625	384.047	381.119	0.652361	4.99788	0.557989
375.625	384.047	381.319	0.676116	4.9081	0.386618
375.625	384.047	381.523	0.700306	4.77703	0.136444
375.625	384.047	381.732	0.725159	4.84121	0.258943
375.625	384.047	381.939	0.749683	4.83372	0.24465
375.625	384.047	382.146	0.774244	5.11169	0.775237
375.625	384.047	382.342	0.79747	4.89752	0.366429
375.625	384.047	382.546	0.821712	4.89201	0.355911
375.625	384.047	382.75	0.845981	4.76781	0.118837
375.625	384.047	382.96	0.870882	4.84285	0.262076
375.625	384.047	383.166	0.895397	4.90364	0.378119
375.625	384.047	383.37	0.919609	4.75737	0.0989207
375.625	384.047	383.58	0.944565	4.70555	1.59363e-13
375.625	384.047	383.793	0.969795	4.75376	0.0920138
384.047	391.265	384.209	0.0223852	4.7567	0.30833
384.047	391.265	384.419	0.051514	4.81105	0.392578
384.047	391.265	384.627	0.0803138	4.81858	0.404257
384.047	391.265	384.835	0.109068	4.76247	0.317284
384.047	391.265	385.045	0.138162	4.76247	0.317284
384.047	391.265	385.255	0.167255	4.92781	0.573567
384.047	391.265	385.457	0.195373	5.00663	0.695753
384.047	391.265	385.657	0.223047	5.05472	0.770285
384.047	391.265	385.855	0.250459	5.20291	1
384.047	391.265	386.047	0.277089	4.85237	0.456628
384.047	391.265	386.253	0.305644	4.87258	0.487963
384.047	391.265	386.459	0.33408	5.09256	0.82894
384.047	391.265	386.655	0.361288	4.97265	0.643076
384.047	391.265	386.856	0.389151	4.87104	0.485572
384.047	391.265	387.061	0.417596	5.04032	0.747973
384.047	391.265	387.26	0.445086	4.98865	0.667878
384.047	391.265	387.46	0.472861	5.04987	0.762768
384.047	391.265	387.658	0.500298	5.00125	0.687408
384.047	391.265	387.858	0.528003	4.90076	0.53164
384.047	391.265	388.062	0.556275	4.93717	0.588086
384.047	391.265	388.265	0.584339	4.98853	0.667685
384.047	391.265	388.465	0.612114	4.99988	0.685276
384.047	391.265	388.665	0.639826	4.78137	0.346581
384.047	391.265	388.874	0.668805	4.8425	0.44133
384.047	391.265	389.081	0.697418	4.87508	0.491829
384.047	391.265	389.286	0.725839	4.77475	0.336318
384.047	391.265	389.495	0.754858	4.79111	0.361672
384.047	391.265	389.704	0.783777	4.85248	0.45681
384.047	391.265	389.91	0.812331	4.77418	0.335435
384.047	391.265	390.12	0.841353	4.80134	0.37754
384.047	391.265	390.328	0.870211	4.70146	0.222708
384.047	391.265	390.541	0.899682	4.55778	-1.66172e-12
384.047	391.265	390.76	0.930082	4.68132	0.191492
384.047	391.265	390.974	0.95968	4.72177	0.254193
391.265	401.494	391.398	0.0130414	4.75964	0.300836
391.265	401.494	391.608	0.0335796	4.72322	0.236848
391.265	401.494	391.82	0.0542762	4.91063	0.566126
391.265	401.494	392.024	0.0741829	4.83314	0.429973
391.265	401.494	392.23	0.0944088	4.83022	0.424846
391.265	401.494	392.437	0.114647	4.81487	0.397877
391.265	401.494	392.645	0.13495	4.8294	0.423412
391.265	401.494	392.852	0.155191	5.09113	0.883277
391.265	401.494	393.049	0.174392	4.96056	0.653867
391.265	401.494	393.25	0.194098	4.94621	0.628647
391.265	401.494	393.452	0.213862	4.90436	0.555124
391.265	401.494	393.656	0.233794	4.99426	0.713066
391.265	401.494	393.857	0.253367	4.96894	0.668591
391.265	401.494	394.058	0.27304	5.00864	0.738338
391.265	401.494	394.257	0.292558	4.84402	0.449101
391.265	401.494	394.464	0.312738	4.89728	0.542675
391.265	401.494	394.668	0.332699	4.99638	0.716793
391.265	401.494	394.868	0.352264	4.99488	0.714162
391.265	401.494	395.068	0.371835	5.04821	0.807864
391.265	401.494	395.267	0.391199	5.02323	0.763977
391.265	401.494	395.466	0.41066	5.08789	0.877588
391.265	401.494	395.662	0.429873	5.056	0.821542
391.265	401.494	395.86	0.449207	5.03056	0.776853
391.265	401.494	396.059	0.468639	5.08621	0.874632
391.265	401.494	396.255	0.487859	5.11457	0.924453
391.265	401.494	396.451	0.506972	5.15756	1
391.265	401.494	396.645	0.525925	4.9163	0.576095
391.265	401.494	396.848	0.545809	4.8187	0.404603
391.265	401.494	397.056	0.566095	4.97896	0.686196
391.265	401.494	397.256	0.585729	4.86831	0.491779
391.265	401.494	397.462	0.605809	4.7776	0.3324
391.265	401.494	397.671	0.62627	4.73373	0.255311
391.265	401.494	397.882	0.64692	4.69307	0.18388
391.265	401.494	398.096	0.66775	4.84039	0.442716
391.265	401.494	398.302	0.687945	4.8466	0.453639
391.265	401.494	398.508	0.708115	4.74608	0.277022
391.265	401.494	398.719	0.728712	4.71242	0.21788
391.265	401.494	398.931	0.749456	4.71242	0.21788
391.265	401.494	399.144	0.7702	4.83337	0.430384
391.265	401.494	399.35	0.790425	4.84496	0.450751
391.265	401.494	399.557	0.810601	4.83279	0.429358
391.265	401.494	399.764	0.830829	4.91219	0.568881
391.265	401.494	399.967	0.850729	4.75296	0.289111
391.265	401.494	400.178	0.871296	4.58842	4.8377e-14
391.265	401.494	400.396	0.892601	4.58842	4.8377e-14
391.265	401.494	400.614	0.913905	4.99139	0.708029
391.265	401.494	400.814	0.93349	4.71654	0.225105
391.265	401.494	401.026	0.954216	4.75184	0.287127
391.265	401.494	401.236	0.974788	4.76054	0.302429
401.494	411.548	401.655	0.0159561	4.74721	0.229403
401.494	411.548	401.865	0.036909	4.77897	0.272495
401.494	411.548	402.075	0.0577227	4.72891	0.204581
401.494	411.548	402.286	0.0787567	4.94841	0.50238
401.494	411.548	402.488	0.0988576	4.74035	0.220091
401.494	411.548	402.699	0.119841	4.9401	0.491104
401.494	411.548	402.902	0.139976	4.8765	0.404818
401.494	411.548	403.107	0.160373	4.85048	0.369517
401.494	411.548	403.313	0.18088	5.06881	0.665726
401.494	411.548	403.51	0.200503	4.97475	0.538117
401.494	411.548	403.711	0.220498	4.86251	0.385837
401.494	411.548	403.917	0.240954	4.92708	0.473436
401.494	411.548	404.12	0.261142	4.94401	0.496406
401.494	411.548	404.322	0.281261	4.97872	0.543494
401.494	411.548	404.523	0.301239	5.11928	0.7342
401.494	411.548	404.718	0.320669	5.31519	1
401.494	411.548	404.906	0.339383	5.29521	0.972888
401.494	411.548	405.095	0.358168	5.05318	0.644528
401.494	411.548	405.293	0.377852	5.13347	0.753454
401.494	411.548	405.488	0.397228	5.07215	0.670261
401.494	411.548	405.685	0.416839	5.15836	0.787225
401.494	411.548	405.879	0.436122	5.09347	0.699178
401.494	411.548	406.075	0.45565	5.09775	0.70499
401.494	411.548	406.271	0.475162	5.09528	0.701642
401.494	411.548	406.468	0.494684	4.80862	0.312715
401.494	411.548	406.676	0.515369	4.77487	0.266923
401.494	411.548	406.885	0.536201	4.89956	0.436099
401.494	411.548	407.089	0.556502	4.72021	0.19277
401.494	411.548	407.301	0.577575	4.77361	0.265222
401.494	411.548	407.511	0.598412	4.69417	0.157447
401.494	411.548	407.724	0.619602	4.75726	0.243038
401.494	411.548	407.934	0.64051	4.61393	0.0485761
401.494	411.548	408.15	0.662068	4.69638	0.160438
401.494	411.548	408.363	0.683248	4.67639	0.133323
401.494	411.548	408.577	0.704518	4.68099	0.13956
401.494	411.548	408.791	0.725768	4.58001	0.0025603
401.494	411.548	409.009	0.747485	4.57813	-3.45841e-13
401.494	411.548	409.228	0.769212	4.59116	0.0176805
401.494	411.548	409.445	0.790877	4.63328	0.0748244
401.494	411.548	409.661	0.812345	4.77897	0.272495
401.494	411.548	409.871	0.833159	4.70832	0.176638
401.494	411.548	410.083	0.854285	4.6998	0.16508
401.494	411.548	410.296	0.875449	4.60246	0.0330183
401.494	411.548	410.513	0.897061	4.72077	0.193526
401.494	411.548	410.725	0.918131	4.83209	0.344555
401.494	411.548	410.932	0.938716	4.83209	0.344555
401.494	411.548	411.139	0.959301	4.62599	0.0649374
411.548	421.016	411.564	0.00170524	4.8425	0.357726
411.548	421.016	411.771	0.0235164	4.74305	0.160736
411.548	421.016	411.981	0.0457849	4.82451	0.322094
411.548	421.016	412.189	0.0676774	4.76781	0.209784
411.548	421.016	412.398	0.0898303	4.67628	0.0284994
411.548	421.016	412.612	0.112417	4.83068	0.334327
411.548	421.016	412.819	0.134281	4.74687	0.168318
411.548	421.016	413.03	0.156532	4.74687	0.168318
411.548	421.016	413.241	0.178782	5.15836	0.983371
411.548	421.016	413.434	0.199258	4.88866	0.449163
411.548	421.016	413.639	0.220863	4.97909	0.628275
411.548	421.016	413.84	0.242076	5.01442	0.698252
411.548	421.016	414.039	0.263139	5.08104	0.830222
411.548	421.016	414.236	0.283927	5.04401	0.756868
411.548	421.016	414.434	0.304866	4.9879	0.645739
411.548	421.016	414.635	0.326042	5.13439	0.935895
411.548	421.016	414.83	0.346613	4.91642	0.504148
411.548	421.016	415.033	0.368096	5.08854	0.845073
411.548	421.016	415.229	0.388853	4.98182	0.63368
411.548	421.016	415.43	0.410054	5.16676	1
411.548	421.016	415.624	0.430496	5.09398	0.855855
411.548	421.016	415.82	0.451231	5.00163	0.672917
411.548	421.016	416.02	0.472348	4.88591	0.443722
411.548	421.016	416.225	0.493965	4.94193	0.55468
411.548	421.016	416.427	0.515337	4.87567	0.423432
411.548	421.016	416.632	0.537	4.87805	0.428143
411.548	421.016	416.837	0.558652	4.86867	0.409562
411.548	421.016	417.043	0.580346	4.8663	0.404869
411.548	421.016	417.248	0.602051	4.76644	0.207083
411.548	421.016	417.458	0.62421	4.83349	0.339876
411.548	421.016	417.665	0.646062	4.87769	0.427436
411.548	421.016	417.87	0.667716	4.76804	0.210234
411.548	421.016	418.079	0.689867	4.7619	0.198092
411.548	421.016	418.289	0.712048	4.74383	0.162296
411.548	421.016	418.5	0.734313	4.82556	0.324169
411.548	421.016	418.707	0.7562	4.86381	0.399946
411.548	421.016	418.913	0.777916	4.70267	0.0807697
411.548	421.016	419.126	0.800376	4.73855	0.151833
411.548	421.016	419.337	0.822665	4.6619	-1.33703e-12
411.548	421.016	419.551	0.845321	4.68658	0.0489019
411.548	421.016	419.765	0.867858	4.93036	0.531756
411.548	421.016	419.967	0.889281	4.83103	0.33502
411.548	421.016	420.174	0.911144	4.89584	0.463385
411.548	421.016	420.379	0.932717	4.84332	0.359352
411.548	421.016	420.585	0.954525	4.89956	0.470749
411.548	421.016	420.789	0.976082	4.98269	0.635401
421.016	430.602	421.19	0.0182154	4.75014	0.213896
421.016	430.602	421.401	0.040175	4.86701	0.417165
421.016	430.602	421.606	0.0616073	4.94425	0.551518
421.016	430.602	421.809	0.0827048	4.78366	0.272192
421.016	430.602	422.018	0.104511	5.00801	0.662416
421.016	430.602	422.217	0.125339	5.06496	0.761463
421.016	430.602	422.415	0.145934	4.90124	0.476704
421.016	430.602	422.619	0.167217	4.93778	0.540265
421.016	430.602	422.821	0.188342	4.92029	0.50984
421.016	430.602	423.025	0.209542	5.1561	0.91999
421.016	430.602	423.218	0.229773	5.09749	0.818045
421.016	430.602	423.415	0.250236	4.98008	0.613832
421.016	430.602	423.615	0.271182	4.94389	0.550881
421.016	430.602	423.818	0.292281	4.94059	0.545145
421.016	430.602	424.02	0.313394	4.86523	0.414076
421.016	430.602	424.226	0.334834	5.02993	0.700534
421.016	430.602	424.424	0.355572	4.95688	0.573471
421.016	430.602	424.626	0.376616	5.02134	0.685598
421.016	430.602	424.825	0.39739	5.00125	0.650654
421.016	430.602	425.025	0.418247	5.2021	1
421.016	430.602	425.218	0.438299	4.90016	0.474824
421.016	430.602	425.422	0.459586	4.89536	0.466479
421.016	430.602	425.626	0.480894	4.96919	0.594893
421.016	430.602	425.827	0.501886	4.89944	0.473571
421.016	430.602	426.031	0.523176	4.8055	0.310176
421.016	430.602	426.239	0.544883	4.75986	0.230806
421.016	430.602	426.449	0.566798	4.68	0.0919035
421.016	430.602	426.663	0.589086	4.62717	-7.72416e-14
421.016	430.602	426.879	0.61163	4.82847	0.350131
421.016	430.602	427.086	0.633233	4.83969	0.36964
421.016	430.602	427.293	0.654786	4.67946	0.0909512
421.016	430.602	427.507	0.677078	4.72813	0.175613
421.016	430.602	427.718	0.699139	4.69991	0.126527
421.016	430.602	427.931	0.721334	4.78435	0.273386
421.016	430.602	428.14	0.743136	4.72813	0.175613
421.016	430.602	428.351	0.765198	4.73418	0.186125
421.016	430.602	428.563	0.787232	4.70599	0.137106
421.016	430.602	428.775	0.809398	4.80607	0.311181
421.016	430.602	428.983	0.831102	4.72891	0.176974
421.016	430.602	429.195	0.85316	4.74361	0.20253
421.016	430.602	429.406	0.87515	4.83489	0.361297
421.016	430.602	429.612	0.896724	5.12558	0.866898
421.016	430.602	429.807	0.917076	4.68198	0.0953335
421.016	430.602	430.021	0.939355	4.81348	0.324057
421.016	430.602	430.229	0.961026	4.7934	0.289142
430.602	441.379	430.652	0.00458166	4.71609	0.165642
430.602	441.379	430.864	0.0242575	4.75398	0.2306
430.602	441.379	431.074	0.0437766	5.01769	0.682687
430.602	441.379	431.273	0.0622698	4.97315	0.606325
430.602	441.379	431.475	0.0809287	4.70599	0.14833
430.602	441.379	431.687	0.100647	4.72445	0.179966
430.602	441.379	431.899	0.120288	4.64846	0.0496979
430.602	441.379	432.114	0.14025	4.87341	0.435349
430.602	441.379	432.319	0.159291	4.92781	0.528601
430.602	441.379	432.522	0.178121	4.78904	0.290707
430.602	441.379	432.731	0.197497	4.86405	0.419297
430.602	441.379	432.936	0.216575	4.99513	0.644015
430.602	441.379	433.137	0.235151	4.99002	0.635255
430.602	441.379	433.337	0.253747	5.20278	1
430.602	441.379	433.529	0.271583	5.07331	0.778043
430.602	441.379	433.726	0.289873	4.83337	0.3667
430.602	441.379	433.933	0.309071	5.04159	0.72367
430.602	441.379	434.132	0.327477	4.92211	0.518829
430.602	441.379	434.335	0.346329	4.93657	0.543614
430.602	441.379	434.537	0.365126	4.89033	0.464358
430.602	441.379	434.742	0.384101	4.99027	0.635682
430.602	441.379	434.942	0.402696	4.95884	0.581804
430.602	441.379	435.144	0.421409	5.02008	0.686789
430.602	441.379	435.343	0.439893	5.15119	0.911554
430.602	441.379	435.537	0.457907	4.96845	0.598277
430.602	441.379	435.738	0.476584	4.96845	0.598277
430.602	441.379	435.94	0.49526	5.08828	0.803711
430.602	441.379	436.136	0.513497	5.09827	0.820833
430.602	441.379	436.332	0.531698	4.95209	0.570227
430.602	441.379	436.534	0.550436	4.8746	0.437385
430.602	441.379	436.739	0.569472	5.08556	0.799053
430.602	441.379	436.936	0.587718	5.16196	0.930016
430.602	441.379	437.13	0.605695	5.0035	0.658369
430.602	441.379	437.33	0.62424	5.02601	0.696954
430.602	441.379	437.529	0.642703	4.87258	0.433924
430.602	441.379	437.734	0.661747	4.81487	0.334982
430.602	441.379	437.942	0.681019	4.99963	0.651722
430.602	441.379	438.142	0.699579	4.66418	0.0766458
430.602	441.379	438.356	0.719474	4.80492	0.317927
430.602	441.379	438.564	0.738786	4.76463	0.248851
430.602	441.379	438.774	0.758262	4.76259	0.245349
430.602	441.379	438.984	0.777745	4.79019	0.292674
430.602	441.379	439.193	0.797117	4.66461	0.0773917
430.602	441.379	439.407	0.81701	4.66038	0.0701244
430.602	441.379	439.622	0.836921	4.64932	0.0511799
430.602	441.379	439.837	0.856879	4.71654	0.166405
430.602	441.379	440.049	0.876553	4.63779	0.0314031
430.602	441.379	440.264	0.896562	4.66244	0.0736633
430.602	441.379	440.479	0.916464	4.61947	-9.74502e-14
430.602	441.379	440.695	0.936551	4.65127	0.0545165
430.602	441.379	440.91	0.956501	4.79203	0.295822
430.602	441.379	441.119	0.975865	4.64716	0.0474758
441.379	451.436	441.55	0.016993	4.68395	0.169234
441.379	451.436	441.763	0.0382207	4.94841	0.625177
441.379	451.436	441.966	0.058314	4.86689	0.48463
441.379	451.436	442.171	0.0787437	4.70788	0.210483
441.379	451.436	442.383	0.0998636	4.68231	0.166399
441.379	451.436	442.597	0.121099	4.67159	0.14792
441.379	451.436	442.811	0.142383	4.75556	0.292699
441.379	451.436	443.021	0.163291	4.85873	0.470565
441.379	451.436	443.227	0.183755	4.82172	0.406749
441.379	451.436	443.435	0.204376	4.92017	0.576486
441.379	451.436	443.638	0.224585	4.99588	0.70701
441.379	451.436	443.838	0.244487	4.99838	0.711315
441.379	451.436	444.038	0.264379	4.83372	0.427443
441.379	451.436	444.245	0.284949	4.95258	0.63236
441.379	451.436	444.447	0.305026	4.98107	0.681483
441.379	451.436	444.648	0.324987	4.95872	0.642945
441.379	451.436	444.849	0.345039	4.81696	0.39854
441.379	451.436	445.057	0.36568	4.97711	0.674644
441.379	451.436	445.258	0.385657	4.95466	0.635956
441.379	451.436	445.46	0.405725	4.93036	0.594051
441.379	451.436	445.662	0.425892	4.70666	0.208382
441.379	451.436	445.875	0.447017	4.89141	0.526903
441.379	451.436	446.079	0.467345	4.97389	0.669096
441.379	451.436	446.28	0.487335	5.00463	0.722096
441.379	451.436	446.48	0.507203	5.06175	0.82058
441.379	451.436	446.678	0.526846	5.16582	1
441.379	451.436	446.871	0.546094	4.96401	0.652069
441.379	451.436	447.073	0.566124	4.96401	0.652069
441.379	451.436	447.274	0.586154	5.01769	0.744609
441.379	451.436	447.474	0.60597	4.77532	0.326761
441.379	451.436	447.683	0.626791	4.89656	0.535781
441.379	451.436	447.887	0.647097	4.90509	0.550481
441.379	451.436	448.091	0.667368	4.88986	0.524223
441.379	451.436	448.296	0.687702	4.73227	0.252542
441.379	451.436	448.507	0.708713	4.65495	0.11924
441.379	451.436	448.722	0.730073	4.73003	0.248683
441.379	451.436	448.933	0.751093	4.62674	0.070598
441.379	451.436	449.149	0.772584	4.73653	0.259884
441.379	451.436	449.36	0.793576	4.58579	1.18519e-12
441.379	451.436	449.578	0.815258	4.6463	0.104324
441.379	451.436	449.794	0.836658	4.74834	0.280241
441.379	451.436	450.004	0.857597	4.68307	0.167722
441.379	451.436	450.218	0.878829	4.65658	0.122042
441.379	451.436	450.433	0.900182	4.7211	0.233283
441.379	451.436	450.644	0.921242	4.66038	0.12859
441.379	451.436	450.859	0.942577	4.79226	0.355957
441.379	451.436	451.068	0.963325	4.73653	0.259884
451.436	462.777	451.495	0.00513059	4.72467	0.281593
451.436	462.777	451.706	0.0237937	4.66636	0.190019
451.436	462.777	451.921	0.0426901	4.76315	0.342023
451.436	462.777	452.131	0.0612024	4.85284	0.482861
451.436	462.777	452.337	0.0793727	5.01655	0.739953
451.436	462.777	452.536	0.0969499	5.08117	0.841425
451.436	462.777	452.733	0.114304	4.86334	0.499353
451.436	462.777	452.938	0.132435	4.87128	0.511816
451.436	462.777	453.144	0.150536	4.91932	0.587266
451.436	462.777	453.347	0.168461	4.87128	0.511816
451.436	462.777	453.552	0.186562	4.82777	0.443495
451.436	462.777	453.759	0.204827	4.83512	0.455042
451.436	462.777	453.966	0.223064	5.0402	0.777078
451.436	462.777	454.165	0.240558	5.07202	0.827058
451.436	462.777	454.362	0.257943	4.9879	0.694962
451.436	462.777	454.562	0.275622	5.08492	0.847308
451.436	462.777	454.759	0.292962	4.95393	0.641609
451.436	462.777	454.961	0.310762	5.00851	0.727328
451.436	462.777	455.16	0.328367	5.00851	0.727328
451.436	462.777	455.36	0.345973	5.18215	1
451.436	462.777	455.553	0.362988	5.01379	0.735609
451.436	462.777	455.752	0.380575	4.95148	0.637757
451.436	462.777	455.954	0.398384	4.98206	0.685792
451.436	462.777	456.155	0.416082	4.98206	0.685792
451.436	462.777	456.356	0.433781	4.93766	0.616065
451.436	462.777	456.558	0.451639	4.99002	0.698285
451.436	462.777	456.759	0.46931	4.8432	0.467728
451.436	462.777	456.965	0.487517	4.77692	0.36364
451.436	462.777	457.175	0.505976	4.77395	0.358985
451.436	462.777	457.384	0.524446	4.801	0.401455
451.436	462.777	457.592	0.542812	4.8746	0.517037
451.436	462.777	457.798	0.560902	4.83185	0.449905
451.436	462.777	458.004	0.579151	4.95663	0.64585
451.436	462.777	458.206	0.59694	4.75919	0.335794
451.436	462.777	458.416	0.615468	4.81267	0.419779
451.436	462.777	458.624	0.63379	4.70876	0.256613
451.436	462.777	458.836	0.652516	4.74642	0.315752
451.436	462.777	459.047	0.671094	4.80388	0.405983
451.436	462.777	459.255	0.689449	4.7112	0.260445
451.436	462.777	459.468	0.708166	4.7112	0.260445
451.436	462.777	459.68	0.726882	4.79766	0.396211
451.436	462.777	459.888	0.745261	4.91376	0.578535
451.436	462.777	460.092	0.763206	4.66418	0.186601
451.436	462.777	460.306	0.782112	4.62065	0.118237
451.436	462.777	460.523	0.801195	4.77361	0.358448
451.436	462.777	460.732	0.819667	4.67191	0.198749
451.436	462.777	460.946	0.838541	4.65755	0.176196
451.436	462.777	461.161	0.857473	4.65755	0.176196
451.436	462.777	461.376	0.876405	4.72634	0.284223
451.436	462.777	461.587	0.895061	4.54535	-4.77004e-13
451.436	462.777	461.807	0.914461	4.64662	0.159034
451.436	462.777	462.022	0.933437	4.60893	0.0998441
451.436	462.777	462.239	0.952569	4.56423	0.0296464
451.436	462.777	462.458	0.971888	4.7559	0.33064
462.777	471.647	462.88	0.0115762	4.72959	0.226818
462.777	471.647	463.091	0.0354136	4.76735	0.285574
462.777	471.647	463.301	0.0590622	4.71698	0.207208
462.777	471.647	463.513	0.0829633	4.91123	0.509409
462.777	471.647	463.717	0.105919	4.88484	0.468353
462.777	471.647	463.921	0.128999	4.86027	0.430125
462.777	471.647	464.127	0.152195	4.86322	0.434721
462.777	471.647	464.333	0.175378	4.9899	0.631793
462.777	471.647	464.533	0.197971	4.95761	0.581568
462.777	471.647	464.735	0.220712	5.06727	0.752164
462.777	471.647	464.932	0.242961	5.12689	0.844922
462.777	471.647	465.127	0.264951	4.9093	0.506408
462.777	471.647	465.331	0.287916	5.10243	0.806869
462.777	471.647	465.527	0.310012	5.11391	0.824731
462.777	471.647	465.723	0.332058	5.22657	1
462.777	471.647	465.914	0.353628	5.06714	0.751965
462.777	471.647	466.111	0.375878	4.93876	0.552238
462.777	471.647	466.314	0.398706	5.06688	0.751565
462.777	471.647	466.511	0.420956	4.86133	0.431779
462.777	471.647	466.717	0.444148	5.12111	0.835935
462.777	471.647	466.912	0.466162	4.99338	0.637219
462.777	471.647	467.112	0.488741	5.02626	0.68837
462.777	471.647	467.311	0.511171	5.09645	0.797564
462.777	471.647	467.507	0.533292	5.08673	0.78244
462.777	471.647	467.704	0.555456	5.01178	0.665836
462.777	471.647	467.904	0.577951	4.90485	0.499478
462.777	471.647	468.107	0.600937	5.01958	0.677968
462.777	471.647	468.307	0.623397	4.86192	0.432698
462.777	471.647	468.512	0.646586	4.91135	0.509596
462.777	471.647	468.716	0.669541	4.71154	0.198737
462.777	471.647	468.928	0.69347	4.61926	0.0551759
462.777	471.647	469.145	0.717876	4.62642	0.0663137
462.777	471.647	469.361	0.742245	4.71187	0.199256
462.777	471.647	469.573	0.766172	4.58379	-3.8137e-13
462.777	471.647	469.791	0.790768	4.65929	0.117455
462.777	471.647	470.006	0.814965	4.66429	0.125231
462.777	471.647	470.22	0.839136	4.72077	0.213098
462.777	471.647	470.432	0.863018	4.80758	0.348152
462.777	471.647	470.64	0.886469	4.95025	0.570114
462.777	471.647	470.842	0.909244	4.95025	0.570114
462.777	471.647	471.044	0.932018	4.66233	0.122186
462.777	471.647	471.259	0.9562	4.7995	0.335588
471.647	480.494	471.67	0.00262185	4.78813	0.497071
471.647	480.494	471.879	0.0262293	4.78217	0.486916
471.647	480.494	472.088	0.0498661	4.739	0.413277
471.647	480.494	472.299	0.0737183	4.9192	0.720647
471.647	480.494	472.503	0.0966967	4.75432	0.43941
471.647	480.494	472.713	0.120472	4.83384	0.57504
471.647	480.494	472.92	0.143856	4.81742	0.547038
471.647	480.494	473.127	0.16732	4.74091	0.416535
471.647	480.494	473.338	0.191163	4.92162	0.724776
471.647	480.494	473.541	0.21413	4.94829	0.770262
471.647	480.494	473.744	0.236973	4.92138	0.724363
471.647	480.494	473.947	0.259941	4.95503	0.781763
471.647	480.494	474.149	0.282753	4.95233	0.777159
471.647	480.494	474.351	0.305578	4.87876	0.65167
471.647	480.494	474.555	0.328747	5.02374	0.898951
471.647	480.494	474.755	0.351247	5.08298	1
471.647	480.494	474.951	0.373485	5.04312	0.93201
471.647	480.494	475.15	0.395899	4.99463	0.849304
471.647	480.494	475.35	0.41853	4.99463	0.849304
471.647	480.494	475.55	0.441162	4.93084	0.740506
471.647	480.494	475.753	0.464086	5.06316	0.966199
471.647	480.494	475.95	0.486411	4.96093	0.791826
471.647	480.494	476.152	0.509196	4.91147	0.707459
471.647	480.494	476.355	0.532211	4.79754	0.513135
471.647	480.494	476.564	0.555772	4.93925	0.754837
471.647	480.494	476.766	0.578657	4.89069	0.672019
471.647	480.494	476.971	0.601769	4.89872	0.685709
471.647	480.494	477.175	0.624844	4.67126	0.297735
471.647	480.494	477.389	0.649042	4.67454	0.303321
471.647	480.494	477.603	0.673223	4.87745	0.649437
471.647	480.494	477.808	0.696398	4.77418	0.473286
471.647	480.494	478.017	0.720074	4.88031	0.654309
471.647	480.494	478.222	0.743236	4.82824	0.565486
471.647	480.494	478.429	0.766647	4.78767	0.496289
471.647	480.494	478.638	0.790257	4.75613	0.442495
471.647	480.494	478.849	0.814023	4.75274	0.436712
471.647	480.494	479.059	0.837806	4.76429	0.456409
471.647	480.494	479.269	0.861532	4.66755	0.291412
471.647	480.494	479.483	0.885749	4.76406	0.456022
471.647	480.494	479.693	0.909476	4.49671	8.84734e-13
471.647	480.494	479.915	0.934613	4.52059	0.0407406
471.647	480.494	480.137	0.959618	4.76111	0.450993
480.494	491.27	480.56	0.00610631	4.69439	0.252636
480.494	491.27	480.773	0.0258748	4.91533	0.584127
480.494	491.27	480.976	0.0447547	4.76951	0.365342
480.494	491.27	481.186	0.0642118	4.71065	0.277022
480.494	491.27	481.398	0.0839121	4.71065	0.277022
480.494	491.27	481.61	0.103612	4.78709	0.39172
480.494	491.27	481.819	0.122998	4.91823	0.58848
480.494	491.27	482.023	0.141867	4.73048	0.306778
480.494	491.27	482.234	0.161485	4.81116	0.42783
480.494	491.27	482.442	0.180773	4.75681	0.346279
480.494	491.27	482.652	0.200282	4.99438	0.702729
480.494	491.27	482.852	0.218863	4.99913	0.709846
480.494	491.27	483.052	0.237427	4.84367	0.476606
480.494	491.27	483.259	0.256586	5.0656	0.809583
480.494	491.27	483.456	0.274906	5.05446	0.792872
480.494	491.27	483.654	0.293266	4.95958	0.650513
480.494	491.27	483.856	0.311978	5.18538	0.989295
480.494	491.27	484.049	0.329874	5.19251	1
480.494	491.27	484.241	0.347746	5.16462	0.958154
480.494	491.27	484.435	0.365715	5.08712	0.841867
480.494	491.27	484.631	0.383957	5.01178	0.72883
480.494	491.27	484.831	0.402474	4.92114	0.592837
480.494	491.27	485.034	0.421332	5.01693	0.736563
480.494	491.27	485.233	0.439829	4.96192	0.65402
480.494	491.27	485.435	0.458532	4.91099	0.577608
480.494	491.27	485.639	0.477428	4.87841	0.528722
480.494	491.27	485.844	0.496451	4.88472	0.538196
480.494	491.27	486.048	0.51545	4.83407	0.462202
480.494	491.27	486.255	0.534647	4.99438	0.702729
480.494	491.27	486.455	0.553228	4.70832	0.273528
480.494	491.27	486.668	0.572938	4.7071	0.271699
480.494	491.27	486.88	0.592653	4.73037	0.306611
480.494	491.27	487.092	0.612271	4.57875	0.0791319
480.494	491.27	487.31	0.632539	4.60352	0.116292
480.494	491.27	487.527	0.652698	4.53093	0.0073844
480.494	491.27	487.748	0.673179	4.69638	0.255613
480.494	491.27	487.961	0.692939	4.60077	0.112161
480.494	491.27	488.178	0.71311	4.63424	0.162385
480.494	491.27	488.394	0.733135	4.53762	0.0174097
480.494	491.27	488.614	0.753587	4.58558	0.0893701
480.494	491.27	488.832	0.773824	4.54483	0.0282394
480.494	491.27	489.052	0.794243	4.52601	-8.86181e-13
480.494	491.27	489.273	0.814747	4.65127	0.187934
480.494	491.27	489.488	0.834699	4.65127	0.187934
480.494	491.27	489.703	0.854651	4.60458	0.117882
480.494	491.27	489.921	0.874805	4.71154	0.278354
480.494	491.27	490.133	0.894501	4.76724	0.36193
480.494	491.27	490.343	0.913968	4.70057	0.261906
480.494	491.27	490.555	0.93371	4.74271	0.325124
480.494	491.27	490.766	0.953277	4.74271	0.325124
480.494	491.27	490.977	0.972845	4.59897	0.109462
491.27	502.645	491.41	0.012334	4.58758	0.0813041
491.27	502.645	491.628	0.0314964	4.90617	0.605175
491.27	502.645	491.832	0.0494144	4.69693	0.261117
491.27	502.645	492.045	0.0681306	4.68604	0.243203
491.27	502.645	492.258	0.0868903	4.57928	0.0676593
491.27	502.645	492.476	0.106087	4.6594	0.199402
491.27	502.645	492.691	0.124954	4.87555	0.554829
491.27	502.645	492.896	0.142985	4.7972	0.425991
491.27	502.645	493.105	0.16131	4.8479	0.509356
491.27	502.645	493.311	0.179443	4.76406	0.3715
491.27	502.645	493.521	0.197896	4.74496	0.340091
491.27	502.645	493.732	0.216422	4.92053	0.628794
491.27	502.645	493.935	0.234288	4.88067	0.563241
491.27	502.645	494.14	0.2523	4.92368	0.633972
491.27	502.645	494.343	0.270154	4.91051	0.612305
491.27	502.645	494.546	0.288056	4.96759	0.706164
491.27	502.645	494.748	0.305753	4.90942	0.610521
491.27	502.645	494.951	0.323659	5.10412	0.930677
491.27	502.645	495.147	0.340882	4.89285	0.583268
491.27	502.645	495.352	0.358849	5.00826	0.773051
491.27	502.645	495.551	0.376401	5.01706	0.787512
491.27	502.645	495.751	0.393923	5.14628	1
491.27	502.645	495.945	0.411005	5.05178	0.844607
491.27	502.645	496.143	0.428407	4.97661	0.721002
491.27	502.645	496.344	0.446071	4.95454	0.684715
491.27	502.645	496.546	0.463814	4.87829	0.559326
491.27	502.645	496.751	0.481835	4.92975	0.64395
491.27	502.645	496.954	0.499667	4.90834	0.608738
491.27	502.645	497.157	0.517577	4.90834	0.608738
491.27	502.645	497.361	0.535487	4.65138	0.186216
491.27	502.645	497.576	0.554386	4.73967	0.331401
491.27	502.645	497.787	0.572934	4.66135	0.202616
491.27	502.645	498.002	0.591793	4.71898	0.297381
491.27	502.645	498.213	0.610422	4.59179	0.0882317
491.27	502.645	498.431	0.629566	4.71098	0.284221
491.27	502.645	498.644	0.648227	4.82474	0.47128
491.27	502.645	498.851	0.666447	4.77179	0.384209
491.27	502.645	499.06	0.68487	4.73855	0.329554
491.27	502.645	499.271	0.703422	4.84062	0.497394
491.27	502.645	499.478	0.721582	4.68571	0.242661
491.27	502.645	499.691	0.740343	4.74192	0.335096
491.27	502.645	499.902	0.758882	4.7071	0.27784
491.27	502.645	500.115	0.777558	5.02475	0.800155
491.27	502.645	500.314	0.795053	4.93803	0.65756
491.27	502.645	500.516	0.812855	4.78835	0.411449
491.27	502.645	500.725	0.831214	4.68582	0.242841
491.27	502.645	500.938	0.849975	4.73687	0.326786
491.27	502.645	501.15	0.868533	4.64911	0.182482
491.27	502.645	501.365	0.887442	4.57624	0.0626629
491.27	502.645	501.583	0.906652	4.64738	0.17964
491.27	502.645	501.798	0.925567	4.65571	0.193338
491.27	502.645	502.013	0.944449	4.53813	5.52052e-13
491.27	502.645	502.234	0.96382	4.63446	0.158391
502.645	513.185	502.657	0.00114474	4.71854	0.380639
502.645	513.185	502.869	0.0212529	4.86429	0.652356
502.645	513.185	503.075	0.0407586	4.64706	0.247373
502.645	513.185	503.29	0.0611761	4.72802	0.398315
502.645	513.185	503.501	0.081244	4.59929	0.158317
502.645	513.185	503.719	0.101874	4.67377	0.297177
502.645	513.185	503.933	0.122174	4.66723	0.284977
502.645	513.185	504.147	0.142504	4.81417	0.558929
502.645	513.185	504.355	0.162212	4.72858	0.399357
502.645	513.185	504.566	0.182278	4.70533	0.356011
502.645	513.185	504.779	0.202442	4.86796	0.659199
502.645	513.185	504.984	0.221933	4.94976	0.811705
502.645	513.185	505.186	0.241102	4.94976	0.811705
502.645	513.185	505.388	0.260271	4.7444	0.428843
502.645	513.185	505.599	0.28027	5.05076	1
502.645	513.185	505.797	0.299055	5.02475	0.951503
502.645	513.185	505.996	0.317938	4.75568	0.449875
502.645	513.185	506.206	0.337889	4.95368	0.819019
502.645	513.185	506.408	0.357043	4.8992	0.717444
502.645	513.185	506.612	0.37641	4.9255	0.76648
502.645	513.185	506.815	0.395673	4.93949	0.792561
502.645	513.185	507.018	0.414882	4.90028	0.719458
502.645	513.185	507.222	0.434244	4.94169	0.796657
502.645	513.185	507.424	0.453444	4.99239	0.891174
502.645	513.185	507.624	0.472449	4.7957	0.524496
502.645	513.185	507.833	0.492234	4.88675	0.694234
502.645	513.185	508.038	0.51165	4.82404	0.57733
502.645	513.185	508.245	0.531318	4.77749	0.490539
502.645	513.185	508.454	0.551178	4.66385	0.278687
502.645	513.185	508.669	0.571522	4.51437	-4.08991e-13
502.645	513.185	508.89	0.59254	4.64954	0.252005
502.645	513.185	509.105	0.612947	4.76804	0.472915
502.645	513.185	509.315	0.632846	4.74451	0.429053
502.645	513.185	509.526	0.652844	4.74451	0.429053
502.645	513.185	509.737	0.672842	4.61404	0.185813
502.645	513.185	509.953	0.693406	4.71921	0.381884
502.645	513.185	510.165	0.713511	4.66266	0.276457
502.645	513.185	510.38	0.73386	4.74282	0.425907
502.645	513.185	510.59	0.753866	4.71487	0.373796
502.645	513.185	510.803	0.77399	4.71487	0.373796
502.645	513.185	511.015	0.794113	4.52899	0.0272534
502.645	513.185	511.235	0.815063	4.60257	0.164434
502.645	513.185	511.453	0.835678	4.58379	0.129429
502.645	513.185	511.671	0.856377	4.78137	0.497778
502.645	513.185	511.88	0.876221	4.69947	0.345086
502.645	513.185	512.093	0.896411	4.74226	0.424859
502.645	513.185	512.304	0.916419	4.84813	0.62224
502.645	513.185	512.51	0.935989	4.74046	0.421506
502.645	513.185	512.721	0.956005	4.68483	0.317792
502.645	513.185	512.934	0.976257	4.76327	0.464023
513.185	523.639	513.351	0.0159014	4.86914	0.64344
513.185	523.639	513.556	0.0355461	4.84168	0.600383
513.185	523.639	513.763	0.0553023	4.70876	0.39201
513.185	523.639	513.975	0.0756161	4.7489	0.454937
513.185	523.639	514.186	0.0957583	4.66832	0.328601
513.185	523.639	514.4	0.116248	4.88126	0.662443
513.185	523.639	514.605	0.135844	4.71487	0.401582
513.185	523.639	514.817	0.156132	4.71254	0.397924
513.185	523.639	515.029	0.176429	4.9412	0.756406
513.185	523.639	515.231	0.195787	4.94511	0.762536
513.185	523.639	515.434	0.21513	4.965	0.793714
513.185	523.639	515.635	0.234396	4.92259	0.727235
513.185	523.639	515.838	0.253827	4.96303	0.790623
513.185	523.639	516.04	0.2731	5.09658	1
513.185	523.639	516.236	0.291869	4.94071	0.755641
513.185	523.639	516.438	0.311229	5.03309	0.900469
513.185	523.639	516.637	0.330234	4.89404	0.682479
513.185	523.639	516.841	0.349778	4.87638	0.654793
513.185	523.639	517.046	0.369394	4.94792	0.766947
513.185	523.639	517.249	0.388726	4.91763	0.719455
513.185	523.639	517.452	0.408177	4.91763	0.719455
513.185	523.639	517.655	0.427628	4.70135	0.380384
513.185	523.639	517.868	0.447974	4.69296	0.36724
513.185	523.639	518.081	0.468356	4.69296	0.36724
513.185	523.639	518.294	0.488738	4.80815	0.547829
513.185	523.639	518.502	0.508632	4.91896	0.721541
513.185	523.639	518.705	0.528078	4.78492	0.5114
513.185	523.639	518.914	0.548069	4.72155	0.412052
513.185	523.639	519.126	0.568327	4.72724	0.420974
513.185	523.639	519.338	0.588562	4.6321	0.271817
513.185	523.639	519.554	0.609212	4.69484	0.370176
513.185	523.639	519.767	0.629586	4.71731	0.405417
513.185	523.639	519.979	0.649863	4.62364	0.258555
513.185	523.639	520.195	0.670551	4.57394	0.180641
513.185	523.639	520.413	0.691463	4.63371	0.274341
513.185	523.639	520.629	0.712106	4.61851	0.25052
513.185	523.639	520.846	0.732817	4.54091	0.128869
513.185	523.639	521.066	0.753882	4.55986	0.158571
513.185	523.639	521.285	0.774859	4.51274	0.084696
513.185	523.639	521.507	0.796055	4.76656	0.482616
513.185	523.639	521.717	0.816123	4.58589	0.199385
513.185	523.639	521.935	0.836981	4.45871	-6.72538e-13
513.185	523.639	522.159	0.858434	4.68955	0.361892
513.185	523.639	522.372	0.878831	4.56048	0.159549
513.185	523.639	522.592	0.899805	4.66527	0.323821
513.185	523.639	522.806	0.920309	4.62171	0.25554
513.185	523.639	523.022	0.941005	4.74215	0.444345
513.185	523.639	523.233	0.961176	4.73597	0.434663

## Sheet: Fig. 4C phaseplot pre RH795
Number of neurons: 3
Neurons Analyzed: LG, DG, GM
____________________________________________________________________________________________________
____________________________________________________________________________________________________
Neuron	Burst#	Real Time of Burst Onset (sec)	Real Time of Burst Offset (sec)	Burst Duration (sec)	# of Spikes	Spike Frequency (Hz)	Instantaneous Period (sec)	Instantaneous Frequency (Hz)	Phase On	Phase Off
LG	1	341.002	345.466	4.46335	68	15.0111	8.47681	0.11797	0	52.6537
	2	349.479	353.794	4.31454	71	16.2242	8.50457	0.11758	0	50.732
	3	357.984	362.443	4.45947	76	16.8181	8.6442	0.11568	0	51.5892
	4	366.628	371.359	4.7313	80	16.6973	8.99676	0.11115	0	52.5889
	5	375.625	380.221	4.59697	90	19.3606	8.42289	0.11872	0	54.5772
	6	384.047	387.156	3.10828	65	20.5902	7.21726	0.13856	0	43.0673
	7	391.265	396.045	4.78055	77	15.8977	10.2297	0.09775	0	46.732
	8	401.494	405.335	3.84105	67	17.1828	10.0535	0.09947	0	38.2061
	9	411.548	415.145	3.59749	63	17.2342	9.46785	0.10562	0	37.9969
	10	421.016	424.721	3.70492	73	19.4336	9.58668	0.10431	0	38.6465
	11	430.602	436.635	6.03247	105	17.2401	10.7767	0.09279	0	55.9772
	12	441.379	446.486	5.1074	93	18.0131	10.0574	0.09943	0	50.7827
	13	451.436	456.906	5.46987	94	17.0023	11.3408	0.08818	0	48.2317
	14	462.777	467.211	4.43346	91	20.3002	8.86989	0.11274	0	49.9833
	15	471.647	475.034	3.38653	66	19.1937	8.84679	0.11304	0	38.2798
	16	480.494	485.171	4.67723	83	17.5317	10.7757	0.0928	0	43.4052
	17	491.27	495.455	4.18541	81	19.114	11.3754	0.08791	0	36.7933
	18	502.645	506.354	3.7084	66	17.5278	10.5395	0.09488	0	35.1858
	19	513.185	516.97	3.78557	61	15.8496	10.4544	0.09565	0	36.2102
	20	523.639	527.897	4.25832	80	18.5519	N/A	N/A	N/A	N/A
Neuron	# of Bursts			Mean Burst Duration	Mean # of Spikes	Mean Spike Frequency	Mean Burst Period	Mean Burst Frequency	Mean Phase-On	Mean Phase-Off
LG	20			4.33213	77.5	17.7387	9.61247	0.10549	0	45.3494
				Burst Duration StDev	# of Spikes StDev	Spike Frequency StDev	Burst Period StDev	Burst Frequency StDev	Phase-On StDev	Phase-Off StDev
				0.71308	12.2066	1.53905	1.13751	0.0131	0	7.07891
____________________________________________________________________________________________________
____________________________________________________________________________________________________
Neuron	Burst#	Real Time of Burst Onset (sec)	Real Time of Burst Offset (sec)	Burst Duration (sec)	# of Spikes	Spike Frequency (Hz)	Instantaneous Period (sec)	Instantaneous Frequency (Hz)	Phase On	Phase Off
DG	1	346.606	349.516	2.9097	73	24.7448	8.4409	0.11847	66.1126	100.438
	2	355.047	358.035	2.9874	73	24.1012	8.623	0.11597	65.4745	100.602
	3	363.67	366.569	2.8991	68	23.1106	8.8134	0.11346	65.7869	99.325
	4	372.484	375.603	3.1191	72	22.763	8.7781	0.11392	65.0896	99.7587
	5	381.262	384.121	2.8588	60	20.638	7.2366	0.13819	66.9283	100.869
	6	388.498	391.243	2.7442	55	19.6779	8.8524	0.11296	61.6717	99.6945
	7	397.351	401.45	4.0995	82	19.7585	10.1759	0.09827	59.4948	99.5692
	8	407.527	411.451	3.9238	58	14.5267	9.5365	0.10486	60.0023	99.0315
	9	417.063	421.035	3.9715	74	18.381	9.4343	0.106	58.2533	100.2
	10	426.498	430.554	4.0565	75	18.2423	11.5272	0.08675	57.1812	99.4951
	11	438.025	441.268	3.2434	63	19.1157	9.8468	0.10156	68.8739	98.9704
	12	447.872	451.445	3.5734	66	18.19	10.2926	0.09716	64.5541	100.084
	13	458.164	462.77	4.6054	76	16.2852	10.4416	0.09577	59.3227	99.9318
	14	468.606	471.643	3.0373	53	17.1205	8.1362	0.12291	65.7107	99.9536
	15	476.742	480.442	3.6998	54	14.3251	9.9183	0.10082	57.589	99.4098
	16	486.66	491.183	4.5232	68	14.8125	10.4909	0.09532	57.2238	99.1996
	17	497.151	502.72	5.569	73	12.9287	12.1669	0.08219	51.7031	100.659
	18	509.318	512.63	3.3123	26	7.54763	9.5232	0.10501	63.3134	94.7409
	19	518.841	523.117	4.2753	55	12.6307	11.1426	0.08975	54.1073	95.0018
	20	529.984	535.035	5.051	76	14.8485	N/A	N/A	N/A	N/A
Neuron	# of Bursts			Mean Burst Duration	Mean # of Spikes	Mean Spike Frequency	Mean Burst Period	Mean Burst Frequency	Mean Phase-On	Mean Phase-Off
DG	20			3.72299	65	17.6874	9.65144	0.10523	61.4944	99.3124
				Burst Duration StDev	# of Spikes StDev	Spike Frequency StDev	Burst Period StDev	Burst Frequency StDev	Phase-On StDev	Phase-Off StDev
				0.7978	12.6408	4.33525	1.22531	0.01362	4.75489	1.65811
____________________________________________________________________________________________________
____________________________________________________________________________________________________
Neuron	Burst#	Real Time of Burst Onset (sec)	Real Time of Burst Offset (sec)	Burst Duration (sec)	# of Spikes	Spike Frequency (Hz)	Instantaneous Period (sec)	Instantaneous Frequency (Hz)	Phase On	Phase Off
GM	1	341.839	345.696	3.8564	120	30.8578	8.4635	0.11815	9.87446	55.368
	2	350.303	354.108	3.805	102	26.544	8.4687	0.11808	9.68567	54.4263
	3	358.771	362.94	4.1689	110	26.146	8.6603	0.11547	9.11426	57.342
	4	367.432	371.543	4.1108	121	29.1914	9.1169	0.10969	8.93605	54.628
	5	376.549	381.32	4.7714	87	18.0241	8.4654	0.11813	10.9712	67.6192
	6	385.014	387.848	2.8337	75	26.1143	6.9004	0.14492	13.393	52.6558
	7	391.914	396.525	4.6106	128	27.5452	10.2417	0.09764	6.35159	51.4223
	8	402.156	405.833	3.6769	102	27.4688	9.9848	0.10015	6.58214	43.1555
	9	412.141	415.753	3.6124	104	28.5129	9.5084	0.10517	6.26367	44.418
	10	421.649	425.794	4.145	97	23.1604	9.6764	0.10334	6.60896	49.846
	11	431.326	437.196	5.8703	178	30.1518	10.699	0.09347	6.71169	61.1841
	12	442.025	447.276	5.2508	139	26.2817	10.1497	0.09853	6.41962	58.6281
	13	452.174	457.537	5.3621	145	26.8551	11.3985	0.08773	6.50725	53.7887
	14	463.573	467.597	4.0242	94	23.1102	8.9092	0.11224	8.97046	54.3397
	15	472.482	475.903	3.4205	95	27.4814	8.6271	0.11591	9.43823	48.102
	16	481.109	485.982	4.8729	133	27.0886	10.7525	0.093	5.70996	50.931
	17	491.862	496.038	4.1764	128	30.409	11.4146	0.08761	5.20463	41.9188
	18	503.276	507.31	4.0333	104	25.5374	10.4396	0.09579	5.989	44.2575
	19	513.716	517.978	4.2617	113	26.2806	10.6651	0.09376	5.08224	45.8467
	20	524.381	528.704	4.323	125	28.6838	N/A	N/A	N/A	N/A
Neuron	# of Bursts			Mean Burst Duration	Mean # of Spikes	Mean Spike Frequency	Mean Burst Period	Mean Burst Frequency	Mean Phase-On	Mean Phase-Off
GM	20			4.25931	115	26.7722	9.60746	0.10573	7.77969	52.0988
				Burst Duration StDev	# of Spikes StDev	Spike Frequency StDev	Burst Period StDev	Burst Frequency StDev	Phase-On StDev	Phase-Off StDev
				0.71006	23.4251	2.91492	1.18942	0.01417	2.23795	6.6261
____________________________________________________________________________________________________
____________________________________________________________________________________________________

## Sheet: Fig. 4C AGR post RH795
Fig. 4C								Fig. 4D
time of burststart in file	time of burst end in file	AGR spike time	AGR spike phase	AGR spike frequency				Bin number	mean AGR firing frequency	SD	n-number
298.365	308.45	298.51	0.0143811	4.3554	0.477679			1	0.351852	0.165108	101
298.365	308.45	298.74	0.0371467	4.329	0.434253			2	0.526583	0.212167	108
298.365	308.45	298.971	0.060051	4.24268	0.292241			3	0.604726	0.195637	103
298.365	308.45	299.206	0.0834214	4.19111	0.207408			4	0.670782	0.184488	109
298.365	308.45	299.445	0.107079	4.32526	0.428093			5	0.676929	0.186099	108
298.365	308.45	299.676	0.130003	4.42087	0.585378			6	0.623371	0.217066	109
298.365	308.45	299.902	0.152432	4.51875	0.746413			7	0.401079	0.226044	99
298.365	308.45	300.124	0.174374	4.31034	0.403556			8	0.294684	0.180805	104
298.365	308.45	300.356	0.197378	4.45633	0.643717			9	0.298853	0.188366	102
298.365	308.45	300.58	0.219628	4.51671	0.743056			10	0.341005	0.168634	83
298.365	308.45	300.801	0.24158	4.50857	0.729655
298.365	308.45	301.023	0.263572	4.50045	0.716303
298.365	308.45	301.245	0.285604	4.5208	0.749774
298.365	308.45	301.467	0.307537	4.40141	0.553367
298.365	308.45	301.694	0.330064	4.48632	0.693052
298.365	308.45	301.917	0.352166	4.39754	0.546999
298.365	308.45	302.144	0.374713	4.31593	0.412737
298.365	308.45	302.376	0.397687	4.29923	0.385264
298.365	308.45	302.608	0.42075	4.54752	0.793741
298.365	308.45	302.828	0.442553	4.53721	0.77677
298.365	308.45	303.049	0.464407	4.36491	0.493316
298.365	308.45	303.278	0.487123	4.43066	0.60149
298.365	308.45	303.504	0.509502	4.6729	1
298.365	308.45	303.718	0.53072	4.58085	0.848574
298.365	308.45	303.936	0.552365	4.32713	0.431172
298.365	308.45	304.167	0.57528	4.44444	0.624167
298.365	308.45	304.392	0.597589	4.54339	0.786943
298.365	308.45	304.612	0.619413	4.58085	0.848574
298.365	308.45	304.83	0.641058	4.45434	0.640451
298.365	308.45	305.055	0.663318	4.19639	0.216088
298.365	308.45	305.293	0.686946	4.37828	0.515324
298.365	308.45	305.522	0.709592	4.33088	0.437338
298.365	308.45	305.752	0.732487	4.26985	0.336945
298.365	308.45	305.987	0.755708	4.37637	0.512172
298.365	308.45	306.215	0.778365	4.13052	0.107729
298.365	308.45	306.457	0.80237	4.18585	0.198749
298.365	308.45	306.696	0.826057	4.26076	0.32198
298.365	308.45	306.931	0.849329	4.12712	0.10212
298.365	308.45	307.173	0.873353	4.06504	5.18713e-13
298.365	308.45	307.419	0.897745	4.17711	0.184367
298.365	308.45	307.659	0.921482	4.25532	0.313032
298.365	308.45	307.894	0.944783	4.28082	0.354987
298.365	308.45	308.127	0.967945	4.19463	0.213192
308.45	319.288	308.599	0.0136853	4.37445	0.473972
308.45	319.288	308.827	0.0347788	4.47027	0.683794
308.45	319.288	309.051	0.05542	4.30663	0.32546
308.45	319.288	309.283	0.0768456	4.29738	0.305197
308.45	319.288	309.516	0.0983174	4.40141	0.532998
308.45	319.288	309.743	0.119282	4.40723	0.545741
308.45	319.288	309.97	0.140218	4.41501	0.562784
308.45	319.288	310.197	0.161118	4.38789	0.503394
308.45	319.288	310.424	0.182147	4.58085	0.925936
308.45	319.288	310.643	0.20229	4.60829	0.98603
308.45	319.288	310.86	0.222313	4.56413	0.88931
308.45	319.288	311.079	0.24253	4.37445	0.473972
308.45	319.288	311.307	0.263623	4.53309	0.821352
308.45	319.288	311.528	0.283978	4.39754	0.524521
308.45	319.288	311.755	0.304961	4.37254	0.469784
308.45	319.288	311.984	0.326064	4.4405	0.618593
308.45	319.288	312.209	0.346843	4.3535	0.428099
308.45	319.288	312.439	0.368038	4.3802	0.486559
308.45	319.288	312.667	0.389104	4.34216	0.403263
308.45	319.288	312.898	0.410354	4.41112	0.554255
308.45	319.288	313.124	0.431272	4.38212	0.490763
308.45	319.288	313.353	0.452329	4.3802	0.486559
308.45	319.288	313.581	0.473394	4.3554	0.432252
308.45	319.288	313.81	0.49458	4.38212	0.490763
308.45	319.288	314.039	0.515637	4.58926	0.94435
308.45	319.288	314.257	0.535743	4.4964	0.741013
308.45	319.288	314.479	0.556264	4.3554	0.432252
308.45	319.288	314.709	0.57745	4.41112	0.554255
308.45	319.288	314.935	0.598368	4.61467	1
308.45	319.288	315.152	0.618363	4.40723	0.545741
308.45	319.288	315.379	0.6393	4.45831	0.657609
308.45	319.288	315.603	0.659996	4.30293	0.317344
308.45	319.288	315.836	0.681441	4.36491	0.453066
308.45	319.288	316.065	0.70258	4.16146	0.00757806
308.45	319.288	316.305	0.724753	4.34972	0.419806
308.45	319.288	316.535	0.745966	4.23012	0.157913
308.45	319.288	316.771	0.76778	4.17885	0.0456584
308.45	319.288	317.011	0.78986	4.19815	0.087916
308.45	319.288	317.249	0.81184	4.3573	0.436407
308.45	319.288	317.478	0.833016	4.1684	0.0227721
308.45	319.288	317.718	0.855152	4.23908	0.177546
308.45	319.288	317.954	0.876919	4.158	1.0308e-13
308.45	319.288	318.195	0.899111	4.28633	0.280996
308.45	319.288	318.428	0.920638	4.4484	0.635895
308.45	319.288	318.653	0.94138	4.24268	0.185423
308.45	319.288	318.888	0.963129	4.3573	0.436407
319.288	330.215	319.347	0.00543673	4.3554	0.571777
319.288	330.215	319.577	0.0264479	4.06835	8.49194e-13
319.288	330.215	319.823	0.0489415	4.13736	0.137465
319.288	330.215	320.064	0.07106	4.19463	0.251541
319.288	330.215	320.303	0.0928765	4.33651	0.534156
319.288	330.215	320.533	0.113979	4.17362	0.209695
319.288	330.215	320.773	0.135905	4.29185	0.445182
319.288	330.215	321.006	0.157228	4.24088	0.343669
319.288	330.215	321.242	0.178806	4.52489	0.909375
319.288	330.215	321.463	0.19903	4.43853	0.737354
319.288	330.215	321.688	0.219648	4.28266	0.426876
319.288	330.215	321.922	0.241016	4.51467	0.889029
319.288	330.215	322.143	0.261286	4.24268	0.347252
319.288	330.215	322.379	0.282855	4.46628	0.792636
319.288	330.215	322.603	0.303345	4.36681	0.594508
319.288	330.215	322.832	0.324301	4.57038	1
319.288	330.215	323.051	0.344324	4.34594	0.552925
319.288	330.215	323.281	0.365381	4.25532	0.372426
319.288	330.215	323.516	0.386886	4.28633	0.434189
319.288	330.215	323.749	0.408236	4.52284	0.905298
319.288	330.215	323.97	0.428469	4.56204	0.983387
319.288	330.215	324.189	0.448529	4.47628	0.812547
319.288	330.215	324.413	0.468973	4.45236	0.764909
319.288	330.215	324.637	0.489526	4.3802	0.621177
319.288	330.215	324.866	0.510418	4.41112	0.682756
319.288	330.215	325.092	0.531164	4.33651	0.534156
319.288	330.215	325.323	0.552267	4.32339	0.508014
319.288	330.215	325.554	0.573434	4.37637	0.613541
319.288	330.215	325.783	0.594344	4.28449	0.430531
319.288	330.215	326.016	0.615703	4.1841	0.230566
319.288	330.215	326.255	0.637574	4.08831	0.0397565
319.288	330.215	326.5	0.659958	4.23012	0.322228
319.288	330.215	326.736	0.681592	4.22297	0.307995
319.288	330.215	326.973	0.703262	4.3554	0.571777
319.288	330.215	327.202	0.724273	4.13907	0.140876
319.288	330.215	327.444	0.746382	4.33463	0.530411
319.288	330.215	327.675	0.767494	4.21763	0.297352
319.288	330.215	327.912	0.789192	4.13565	0.134056
319.288	330.215	328.154	0.811319	4.2735	0.408648
319.288	330.215	328.388	0.832733	4.24809	0.358023
319.288	330.215	328.623	0.854275	4.29185	0.445182
319.288	330.215	328.856	0.875597	4.16667	0.19584
319.288	330.215	329.096	0.89756	4.24628	0.35443
319.288	330.215	329.332	0.919111	4.2517	0.365218
319.288	330.215	329.567	0.940635	4.3802	0.621177
319.288	330.215	329.795	0.961527	4.33651	0.534156
330.215	341.75	330.268	0.00454167	4.12201	0.0193197
330.215	341.75	330.51	0.0255746	4.18585	0.140602
330.215	341.75	330.749	0.0462867	4.32339	0.401894
330.215	341.75	330.981	0.06634	4.19815	0.163971
330.215	341.75	331.219	0.0869914	4.2735	0.307123
330.215	341.75	331.453	0.107279	4.16146	0.0942723
330.215	341.75	331.693	0.128112	4.36872	0.488011
330.215	341.75	331.922	0.147957	4.19287	0.153939
330.215	341.75	332.161	0.168635	4.32526	0.405446
330.215	341.75	332.392	0.188679	4.31593	0.387714
330.215	341.75	332.623	0.208767	4.4964	0.730581
330.215	341.75	332.846	0.228049	4.56413	0.85924
330.215	341.75	333.065	0.247045	4.37063	0.491639
330.215	341.75	333.294	0.266881	4.33276	0.419687
330.215	341.75	333.525	0.286891	4.42674	0.598232
330.215	341.75	333.75	0.306476	4.48229	0.703779
330.215	341.75	333.974	0.325818	4.56413	0.85924
330.215	341.75	334.193	0.344814	4.33088	0.416122
330.215	341.75	334.424	0.364832	4.5106	0.757552
330.215	341.75	334.645	0.384053	4.56621	0.863199
330.215	341.75	334.864	0.40304	4.42478	0.594511
330.215	341.75	335.09	0.422634	4.3535	0.459105
330.215	341.75	335.32	0.442549	4.63822	1
330.215	341.75	335.536	0.461241	4.50045	0.738269
330.215	341.75	335.758	0.480505	4.53926	0.812009
330.215	341.75	335.978	0.499604	4.59982	0.927043
330.215	341.75	336.195	0.518453	4.61255	0.951227
330.215	341.75	336.412	0.537249	4.50653	0.749829
330.215	341.75	336.634	0.556487	4.39947	0.546434
330.215	341.75	336.861	0.576193	4.32526	0.405446
330.215	341.75	337.093	0.596238	4.4484	0.639383
330.215	341.75	337.317	0.615728	4.39754	0.542758
330.215	341.75	337.545	0.635443	4.39947	0.546434
330.215	341.75	337.772	0.655149	4.26076	0.282908
330.215	341.75	338.007	0.675497	4.33839	0.4304
330.215	341.75	338.237	0.695481	4.39754	0.542758
330.215	341.75	338.465	0.715196	4.44642	0.635625
330.215	341.75	338.69	0.734695	4.40335	0.553794
330.215	341.75	338.917	0.754384	4.12541	0.0257808
330.215	341.75	339.159	0.775399	4.16667	0.104155
330.215	341.75	339.399	0.796207	4.19992	0.167321
330.215	341.75	339.637	0.81685	4.11184	-5.3995e-14
330.215	341.75	339.88	0.837935	4.11184	-5.3995e-14
330.215	341.75	340.124	0.85902	4.4603	0.662
330.215	341.75	340.348	0.878457	4.3592	0.469922
330.215	341.75	340.577	0.898346	4.24628	0.255411
330.215	341.75	340.813	0.918763	4.32526	0.405446
330.215	341.75	341.044	0.938808	4.3956	0.539086
330.215	341.75	341.271	0.958531	4.4484	0.639383
330.215	341.75	341.496	0.978021	4.32152	0.398344
341.75	351.988	341.952	0.0197091	4.41306	0.524006
341.75	351.988	342.178	0.0418415	4.33463	0.33884
341.75	351.988	342.409	0.0643743	4.33276	0.334406
341.75	351.988	342.64	0.0869168	4.31779	0.299071
341.75	351.988	342.871	0.109538	4.38982	0.469121
341.75	351.988	343.099	0.131787	4.36491	0.410311
341.75	351.988	343.328	0.154164	4.23908	0.113253
341.75	351.988	343.564	0.177204	4.25351	0.147309
341.75	351.988	343.799	0.200167	4.43459	0.57483
341.75	351.988	344.025	0.222192	4.55373	0.856123
341.75	351.988	344.244	0.24364	4.3535	0.383393
341.75	351.988	344.474	0.266075	4.44247	0.593435
341.75	351.988	344.699	0.288061	4.39754	0.487352
341.75	351.988	344.926	0.310272	4.55166	0.851229
341.75	351.988	345.146	0.33173	4.46429	0.64494
341.75	351.988	345.37	0.353609	4.44444	0.598096
341.75	351.988	345.595	0.375585	4.4484	0.607432
341.75	351.988	345.82	0.397541	4.60193	0.969917
341.75	351.988	346.037	0.418765	4.3535	0.383393
341.75	351.988	346.267	0.4412	4.57038	0.895432
341.75	351.988	346.486	0.462571	4.5977	0.959927
341.75	351.988	346.703	0.483814	4.5977	0.959927
341.75	351.988	346.921	0.505058	4.5977	0.959927
341.75	351.988	347.138	0.526301	4.34405	0.361068
341.75	351.988	347.368	0.548785	4.43459	0.57483
341.75	351.988	347.594	0.57081	4.56621	0.885578
341.75	351.988	347.813	0.5922	4.61467	1
341.75	351.988	348.03	0.613366	4.34972	0.374451
341.75	351.988	348.26	0.63582	4.25894	0.16014
341.75	351.988	348.494	0.658754	4.61467	1
341.75	351.988	348.711	0.679919	4.4287	0.56092
341.75	351.988	348.937	0.701973	4.37637	0.437371
341.75	351.988	349.165	0.724291	4.44444	0.598096
341.75	351.988	349.39	0.746267	4.46229	0.640237
341.75	351.988	349.614	0.768155	4.26439	0.173004
341.75	351.988	349.849	0.791059	4.26439	0.173004
341.75	351.988	350.083	0.813963	4.34972	0.374451
341.75	351.988	350.313	0.836418	4.26257	0.168712
341.75	351.988	350.548	0.859332	4.23908	0.113253
341.75	351.988	350.784	0.882372	4.19111	1.54964e-12
341.75	351.988	351.022	0.905677	4.26076	0.164424
341.75	351.988	351.257	0.9286	4.29923	0.255244
341.75	351.988	351.49	0.951319	4.39754	0.487352
341.75	351.988	351.717	0.973529	4.38789	0.464573
351.988	361.453	352.173	0.01949	4.26257	0.328708
351.988	361.453	352.407	0.0442751	4.3554	0.478183
351.988	361.453	352.637	0.068532	4.3535	0.47513
351.988	361.453	352.867	0.0927994	4.24989	0.308289
351.988	361.453	353.102	0.117658	4.34028	0.453831
351.988	361.453	353.332	0.142	4.32526	0.429648
351.988	361.453	353.563	0.166426	4.33651	0.44777
351.988	361.453	353.794	0.190788	4.52284	0.747805
351.988	361.453	354.015	0.214147	4.56413	0.814286
351.988	361.453	354.234	0.237295	4.42282	0.586749
351.988	361.453	354.46	0.261182	4.46828	0.659941
351.988	361.453	354.684	0.284826	4.67946	1
351.988	361.453	354.898	0.307403	4.62535	0.912868
351.988	361.453	355.114	0.330244	4.50857	0.72482
351.988	361.453	355.336	0.353677	4.41696	0.577312
351.988	361.453	355.562	0.377596	4.57247	0.827728
351.988	361.453	355.781	0.400701	4.50653	0.721549
351.988	361.453	356.003	0.424144	4.54339	0.780895
351.988	361.453	356.223	0.447398	4.55996	0.807583
351.988	361.453	356.442	0.470566	4.58716	0.851371
351.988	361.453	356.66	0.493598	4.61681	0.899114
351.988	361.453	356.877	0.516481	4.5106	0.728095
351.988	361.453	357.099	0.539903	4.363	0.490423
351.988	361.453	357.328	0.564118	4.46828	0.659941
351.988	361.453	357.552	0.587762	4.29553	0.38178
351.988	361.453	357.784	0.612357	4.24628	0.302477
351.988	361.453	358.02	0.637237	4.4484	0.627934
351.988	361.453	358.245	0.660987	4.40917	0.564768
351.988	361.453	358.471	0.684948	4.14938	0.146431
351.988	361.453	358.712	0.710409	4.33088	0.438697
351.988	361.453	358.943	0.734804	4.08998	0.0507845
351.988	361.453	359.188	0.760635	4.19815	0.224972
351.988	361.453	359.426	0.7858	4.17188	0.182668
351.988	361.453	359.666	0.811124	4.16667	0.174271
351.988	361.453	359.906	0.83648	4.1632	0.168685
351.988	361.453	360.146	0.861856	4.05844	1.53032e-13
351.988	361.453	360.392	0.887888	4.20345	0.233497
351.988	361.453	360.63	0.913022	4.08497	0.0427135
351.988	361.453	360.875	0.938885	4.33088	0.438697
351.988	361.453	361.106	0.963279	4.27899	0.355142
361.453	374.609	361.569	0.00881179	4.26621	0.323459
361.453	374.609	361.804	0.02663	4.25894	0.311869
361.453	374.609	362.039	0.0444786	4.27168	0.332178
361.453	374.609	362.273	0.062274	4.35161	0.459652
361.453	374.609	362.503	0.0797425	4.45633	0.626655
361.453	374.609	362.727	0.0968005	4.30293	0.382011
361.453	374.609	362.959	0.114467	4.30293	0.382011
361.453	374.609	363.192	0.132133	4.10172	0.0611344
361.453	374.609	363.436	0.150666	4.1841	0.192509
361.453	374.609	363.675	0.168833	4.49843	0.693791
361.453	374.609	363.897	0.185732	4.329	0.4236
361.453	374.609	364.128	0.203292	4.19815	0.21492
361.453	374.609	364.366	0.221399	4.33463	0.432578
361.453	374.609	364.597	0.238936	4.20521	0.226182
361.453	374.609	364.835	0.257012	4.37445	0.496082
361.453	374.609	365.063	0.27439	4.3573	0.468723
361.453	374.609	365.293	0.291835	4.3573	0.468723
361.453	374.609	365.522	0.309281	4.51264	0.716453
361.453	374.609	365.744	0.326126	4.39947	0.535981
361.453	374.609	365.971	0.343405	4.34783	0.453617
361.453	374.609	366.201	0.360888	4.57038	0.80855
361.453	374.609	366.42	0.377521	4.43066	0.58572
361.453	374.609	366.646	0.394677	4.22833	0.263046
361.453	374.609	366.882	0.412655	4.38789	0.51751
361.453	374.609	367.11	0.429979	4.46628	0.642525
361.453	374.609	367.334	0.446999	4.49843	0.693791
361.453	374.609	367.556	0.463898	4.5106	0.713207
361.453	374.609	367.778	0.480751	4.4603	0.632994
361.453	374.609	368.002	0.497793	4.69043	1
361.453	374.609	368.215	0.514	4.39754	0.532896
361.453	374.609	368.443	0.531286	4.49035	0.680906
361.453	374.609	368.665	0.548215	4.49035	0.680906
361.453	374.609	368.888	0.565144	4.48029	0.664864
361.453	374.609	369.111	0.582111	4.49035	0.680906
361.453	374.609	369.334	0.599039	4.57666	0.818557
361.453	374.609	369.552	0.615649	4.14594	0.131647
361.453	374.609	369.794	0.633984	4.22119	0.25166
361.453	374.609	370.031	0.651992	4.18936	0.200896
361.453	374.609	370.269	0.670137	4.34216	0.444585
361.453	374.609	370.5	0.687644	4.29	0.361404
361.453	374.609	370.733	0.705363	4.32152	0.411666
361.453	374.609	370.964	0.722953	4.19815	0.21492
361.453	374.609	371.202	0.74106	4.31406	0.399773
361.453	374.609	371.434	0.758681	4.42478	0.57634
361.453	374.609	371.66	0.775861	4.26076	0.314763
361.453	374.609	371.895	0.793702	4.23549	0.27447
361.453	374.609	372.131	0.811649	4.25894	0.311869
361.453	374.609	372.366	0.829498	4.39754	0.532896
361.453	374.609	372.593	0.846784	4.32339	0.414646
361.453	374.609	372.824	0.864366	4.13223	0.109789
361.453	374.609	373.066	0.882762	4.06339	-3.32867e-13
361.453	374.609	373.312	0.90147	4.10004	0.0584524
361.453	374.609	373.556	0.92001	4.17188	0.173023
361.453	374.609	373.796	0.938231	4.0833	0.0317529
361.453	374.609	374.041	0.956848	4.1876	0.198098
361.453	374.609	374.28	0.975	4.25351	0.303202
374.609	387.812	374.755	0.0110898	4.07166	0.150489
374.609	387.812	375.001	0.029691	4.20698	0.36728
374.609	387.812	375.238	0.0476937	4.33651	0.57479
374.609	387.812	375.469	0.0651588	4.26985	0.468001
374.609	387.812	375.703	0.0828965	4.13907	0.258484
374.609	387.812	375.945	0.101195	4.44247	0.744536
374.609	387.812	376.17	0.118243	4.60193	1
374.609	387.812	376.387	0.134701	4.23191	0.40721
374.609	387.812	376.623	0.152598	4.22654	0.398614
374.609	387.812	376.86	0.170517	4.30849	0.529892
374.609	387.812	377.092	0.188096	4.26803	0.465082
374.609	387.812	377.326	0.205841	4.34405	0.586862
374.609	387.812	377.557	0.223276	4.42674	0.719332
374.609	387.812	377.783	0.240385	4.26439	0.45925
374.609	387.812	378.017	0.258145	4.22297	0.392895
374.609	387.812	378.254	0.27608	4.46229	0.776294
374.609	387.812	378.478	0.293053	4.34972	0.595943
374.609	387.812	378.708	0.310465	4.27533	0.476775
374.609	387.812	378.942	0.32818	4.34405	0.586862
374.609	387.812	379.172	0.345614	4.33463	0.571779
374.609	387.812	379.403	0.363087	4.26257	0.456338
374.609	387.812	379.637	0.380855	4.17362	0.313834
374.609	387.812	379.877	0.399002	4.18936	0.339044
374.609	387.812	380.116	0.41708	4.10004	0.195954
374.609	387.812	380.359	0.435553	4.34972	0.595943
374.609	387.812	380.589	0.452965	4.4603	0.773105
374.609	387.812	380.814	0.469945	4.51264	0.856943
374.609	387.812	381.035	0.486728	4.50653	0.847169
374.609	387.812	381.257	0.503534	4.22833	0.401477
374.609	387.812	381.494	0.521446	4.3956	0.669456
374.609	387.812	381.721	0.538677	4.17014	0.308258
374.609	387.812	381.961	0.556838	4.22476	0.395753
374.609	387.812	382.198	0.574766	4.14422	0.266728
374.609	387.812	382.439	0.593041	4.21585	0.381486
374.609	387.812	382.676	0.611006	4.26439	0.45925
374.609	387.812	382.911	0.628766	4.41501	0.700546
374.609	387.812	383.137	0.645921	4.27899	0.482636
374.609	387.812	383.371	0.663621	4.1425	0.263978
374.609	387.812	383.612	0.681904	4.28082	0.485571
374.609	387.812	383.846	0.699596	4.08497	0.171806
374.609	387.812	384.091	0.718136	4.24088	0.421586
374.609	387.812	384.326	0.735995	4.19639	0.35031
374.609	387.812	384.565	0.754044	4.15973	0.291584
374.609	387.812	384.805	0.772251	4.1425	0.263978
374.609	387.812	385.046	0.790534	4.1511	0.277752
374.609	387.812	385.287	0.808779	4.12882	0.242058
374.609	387.812	385.53	0.827123	4.28816	0.497334
374.609	387.812	385.763	0.844785	3.97772	-1.17957e-12
374.609	387.812	386.014	0.863825	4.04694	0.110892
374.609	387.812	386.261	0.88254	3.98248	0.00761342
374.609	387.812	386.512	0.901557	4.28082	0.485571
374.609	387.812	386.746	0.91925	4.21763	0.384335
374.609	387.812	386.983	0.937207	4.15282	0.280514
374.609	387.812	387.224	0.955444	4.0783	0.16113
374.609	387.812	387.469	0.974015	4.095	0.187885
387.812	400.969	387.965	0.0116066	3.99042	0.0217529
387.812	400.969	388.215	0.0306532	4.08163	0.146851
387.812	400.969	388.46	0.0492743	4.18585	0.289792
387.812	400.969	388.699	0.0674316	4.14422	0.23269
387.812	400.969	388.941	0.0857715	4.13565	0.220937
387.812	400.969	389.182	0.104149	4.21053	0.323634
387.812	400.969	389.42	0.1222	4.12371	0.204564
387.812	400.969	389.662	0.140631	4.28449	0.425079
387.812	400.969	389.896	0.158371	4.26621	0.400009
387.812	400.969	390.13	0.176186	4.33839	0.499011
387.812	400.969	390.361	0.193705	4.37637	0.551092
387.812	400.969	390.589	0.211072	4.41891	0.609445
387.812	400.969	390.816	0.228272	4.64253	0.916139
387.812	400.969	391.031	0.244643	4.51875	0.74638
387.812	400.969	391.252	0.261463	4.44642	0.647173
387.812	400.969	391.477	0.278556	4.36681	0.537987
387.812	400.969	391.706	0.295961	4.49236	0.710185
387.812	400.969	391.929	0.312879	4.42674	0.620177
387.812	400.969	392.155	0.330049	4.39174	0.572181
387.812	400.969	392.382	0.347355	4.4287	0.622866
387.812	400.969	392.608	0.364517	4.48632	0.701892
387.812	400.969	392.831	0.381458	4.4603	0.666214
387.812	400.969	393.055	0.398498	4.49236	0.710185
387.812	400.969	393.278	0.415417	4.4603	0.666214
387.812	400.969	393.502	0.432457	4.40335	0.588095
387.812	400.969	393.729	0.449717	4.70367	1
387.812	400.969	393.942	0.465876	4.57666	0.825801
387.812	400.969	394.16	0.482483	4.69925	0.993937
387.812	400.969	394.373	0.498656	4.65766	0.936899
387.812	400.969	394.588	0.514975	4.53309	0.766046
387.812	400.969	394.808	0.531741	4.69704	0.990909
387.812	400.969	395.021	0.547922	4.61042	0.872105
387.812	400.969	395.238	0.564408	4.63177	0.901393
387.812	400.969	395.454	0.580817	4.63822	0.910233
387.812	400.969	395.67	0.597203	4.44247	0.641755
387.812	400.969	395.895	0.614312	4.30108	0.447826
387.812	400.969	396.127	0.631983	4.25351	0.382587
387.812	400.969	396.362	0.649852	4.29185	0.435167
387.812	400.969	396.595	0.66756	4.24088	0.365268
387.812	400.969	396.831	0.685482	4.21941	0.335817
387.812	400.969	397.068	0.703495	4.26257	0.39502
387.812	400.969	397.303	0.721326	4.1841	0.28739
387.812	400.969	397.542	0.739491	4.31593	0.468194
387.812	400.969	397.773	0.757101	4.22297	0.340705
387.812	400.969	398.01	0.775099	4.12031	0.199903
387.812	400.969	398.253	0.793545	4.23549	0.357877
387.812	400.969	398.489	0.81149	4.23729	0.360339
387.812	400.969	398.725	0.829427	4.20345	0.313924
387.812	400.969	398.963	0.847508	4.27533	0.412517
387.812	400.969	399.197	0.865285	4.10172	0.174405
387.812	400.969	399.441	0.883815	4.24989	0.377628
387.812	400.969	399.676	0.901699	4.22297	0.340705
387.812	400.969	399.913	0.919697	4.24989	0.377628
387.812	400.969	400.148	0.93758	4.30663	0.455447
387.812	400.969	400.38	0.955229	4.33839	0.499011
387.812	400.969	400.611	0.972748	4.40723	0.593419
400.969	412.485	401.083	0.00986819	4.22476	0.261743
400.969	412.485	401.32	0.0304235	4.20168	0.220963
400.969	412.485	401.558	0.0510917	4.1511	0.13158
400.969	412.485	401.799	0.0720117	4.20521	0.227208
400.969	412.485	402.036	0.0926625	4.24628	0.299785
400.969	412.485	402.272	0.113114	4.158	0.143781
400.969	412.485	402.512	0.133999	4.22476	0.261743
400.969	412.485	402.749	0.154554	4.22476	0.261743
400.969	412.485	402.986	0.17511	4.42478	0.61521
400.969	412.485	403.212	0.194736	4.34028	0.465885
400.969	412.485	403.442	0.214744	4.62535	0.969643
400.969	412.485	403.658	0.233519	4.37445	0.526277
400.969	412.485	403.887	0.253371	4.52284	0.788499
400.969	412.485	404.108	0.272571	4.46828	0.692075
400.969	412.485	404.332	0.292006	4.3611	0.502679
400.969	412.485	404.561	0.311919	4.48632	0.723956
400.969	412.485	404.784	0.331276	4.3554	0.492609
400.969	412.485	405.014	0.351215	4.56204	0.857777
400.969	412.485	405.233	0.37025	4.23549	0.280715
400.969	412.485	405.469	0.390753	4.1684	0.162158
400.969	412.485	405.709	0.411587	4.46429	0.685024
400.969	412.485	405.933	0.431039	4.40917	0.587629
400.969	412.485	406.16	0.450735	4.43656	0.636024
400.969	412.485	406.385	0.470309	4.58085	0.891014
400.969	412.485	406.603	0.489266	4.45434	0.667454
400.969	412.485	406.828	0.508762	4.42087	0.608296
400.969	412.485	407.054	0.528405	4.41891	0.604844
400.969	412.485	407.28	0.548057	4.64253	1
400.969	412.485	407.496	0.566763	4.46628	0.688548
400.969	412.485	407.72	0.586207	4.52899	0.799358
400.969	412.485	407.94	0.605381	4.56204	0.857777
400.969	412.485	408.16	0.624417	4.59559	0.917055
400.969	412.485	408.377	0.643313	4.29369	0.383554
400.969	412.485	408.61	0.663539	4.16667	0.159089
400.969	412.485	408.85	0.684381	4.14766	0.125495
400.969	412.485	409.091	0.705318	4.1841	0.189897
400.969	412.485	409.33	0.726073	4.27716	0.354346
400.969	412.485	409.564	0.746377	4.15282	0.134626
400.969	412.485	409.805	0.767288	4.23191	0.274381
400.969	412.485	410.041	0.787808	4.21941	0.252292
400.969	412.485	410.278	0.80839	4.19639	0.211616
400.969	412.485	410.516	0.829084	4.33276	0.452592
400.969	412.485	410.747	0.849127	4.4484	0.65695
400.969	412.485	410.972	0.868649	4.30108	0.396608
400.969	412.485	411.205	0.888839	4.45633	0.670962
400.969	412.485	411.429	0.908327	4.45236	0.66395
400.969	412.485	411.654	0.927831	4.4843	0.720401
400.969	412.485	411.877	0.947197	4.33276	0.452592
400.969	412.485	412.107	0.96724	4.24088	0.290238
412.485	425.707	412.571	0.00651583	4.158	0.209206
412.485	425.707	412.811	0.0247046	4.29369	0.394494
412.485	425.707	413.044	0.0423187	4.31034	0.41724
412.485	425.707	413.276	0.0598646	4.27533	0.369426
412.485	425.707	413.51	0.0775543	4.34405	0.463266
412.485	425.707	413.74	0.0949641	4.24989	0.334689
412.485	425.707	413.976	0.11276	4.40917	0.552196
412.485	425.707	414.202	0.129912	4.26985	0.361948
412.485	425.707	414.437	0.147625	4.4964	0.671319
412.485	425.707	414.659	0.164445	4.48229	0.652053
412.485	425.707	414.882	0.181317	4.34216	0.46069
412.485	425.707	415.112	0.198735	4.28449	0.381933
412.485	425.707	415.346	0.216387	4.24989	0.334689
412.485	425.707	415.581	0.234182	4.3611	0.48655
412.485	425.707	415.81	0.251524	4.32339	0.435054
412.485	425.707	416.042	0.269017	4.36681	0.494351
412.485	425.707	416.271	0.286336	4.45434	0.613882
412.485	425.707	416.495	0.303315	4.51671	0.699052
412.485	425.707	416.717	0.320059	4.58505	0.792378
412.485	425.707	416.935	0.336554	4.49236	0.665802
412.485	425.707	417.157	0.353389	4.73709	1
412.485	425.707	417.368	0.369354	4.6729	0.912337
412.485	425.707	417.582	0.385539	4.51875	0.70184
412.485	425.707	417.804	0.402275	4.52694	0.713013
412.485	425.707	418.025	0.418982	4.48833	0.660295
412.485	425.707	418.247	0.435832	4.57247	0.7752
412.485	425.707	418.466	0.452372	4.4287	0.578862
412.485	425.707	418.692	0.469449	4.49438	0.668559
412.485	425.707	418.914	0.486277	4.44247	0.597669
412.485	425.707	419.139	0.503301	4.52284	0.707421
412.485	425.707	419.361	0.520022	4.66853	0.906379
412.485	425.707	419.575	0.536222	4.49843	0.674081
412.485	425.707	419.797	0.553035	4.44642	0.603064
412.485	425.707	420.022	0.570044	4.30663	0.41217
412.485	425.707	420.254	0.587605	4.43656	0.589594
412.485	425.707	420.48	0.604651	4.25894	0.347048
412.485	425.707	420.714	0.622409	4.3554	0.478768
412.485	425.707	420.944	0.639774	4.329	0.442721
412.485	425.707	421.175	0.657244	4.37063	0.499564
412.485	425.707	421.404	0.674548	4.27168	0.364438
412.485	425.707	421.638	0.692253	4.24088	0.322383
412.485	425.707	421.874	0.710086	4.28266	0.379428
412.485	425.707	422.107	0.727745	4.00481	-4.03891e-13
412.485	425.707	422.357	0.74663	4.19111	0.254421
412.485	425.707	422.595	0.764675	4.11523	0.150789
412.485	425.707	422.838	0.783053	4.21408	0.285775
412.485	425.707	423.076	0.801	4.22476	0.300363
412.485	425.707	423.312	0.818901	4.21408	0.285775
412.485	425.707	423.55	0.836848	4.39754	0.536309
412.485	425.707	423.777	0.854046	4.39367	0.531032
412.485	425.707	424.005	0.871259	4.50045	0.676846
412.485	425.707	424.227	0.888064	4.32526	0.437608
412.485	425.707	424.458	0.905549	4.28449	0.381933
412.485	425.707	424.692	0.923201	4.0833	0.10719
412.485	425.707	424.936	0.941723	4.27168	0.364438
412.485	425.707	425.171	0.959428	4.28816	0.386951
412.485	425.707	425.404	0.977064	4.36681	0.494351
425.707	440.319	425.863	0.0106922	4.2735	0.314361
425.707	440.319	426.097	0.0267063	4.38982	0.501675
425.707	440.319	426.325	0.0422961	4.38982	0.501675
425.707	440.319	426.553	0.0578859	4.32339	0.394699
425.707	440.319	426.784	0.0737153	4.26621	0.302617
425.707	440.319	427.019	0.0897568	4.34594	0.43101
425.707	440.319	427.249	0.105504	4.38404	0.492377
425.707	440.319	427.477	0.121114	4.45038	0.599208
425.707	440.319	427.701	0.136492	4.52489	0.7192
425.707	440.319	427.922	0.151617	4.39754	0.51411
425.707	440.319	428.15	0.167179	4.41501	0.542251
425.707	440.319	428.376	0.18268	4.5208	0.712611
425.707	440.319	428.598	0.197818	4.43459	0.573781
425.707	440.319	428.823	0.21325	4.63392	0.894793
425.707	440.319	429.039	0.228019	4.56621	0.785749
425.707	440.319	429.258	0.243007	4.53309	0.732413
425.707	440.319	429.478	0.258104	4.69925	1
425.707	440.319	429.691	0.272667	4.4843	0.653845
425.707	440.319	429.914	0.287928	4.48229	0.650608
425.707	440.319	430.137	0.303196	4.51875	0.709321
425.707	440.319	430.359	0.318341	4.50045	0.679846
425.707	440.319	430.581	0.333548	4.39947	0.517226
425.707	440.319	430.808	0.349104	4.3535	0.443198
425.707	440.319	431.038	0.364823	4.34028	0.421896
425.707	440.319	431.268	0.380591	4.56204	0.779039
425.707	440.319	431.487	0.395592	4.3802	0.486192
425.707	440.319	431.716	0.411217	4.18235	0.167563
425.707	440.319	431.955	0.42758	4.26803	0.305549
425.707	440.319	432.189	0.443614	4.36681	0.464629
425.707	440.319	432.418	0.459286	4.26257	0.296759
425.707	440.319	432.653	0.475341	4.45236	0.602399
425.707	440.319	432.877	0.490712	4.28082	0.326146
425.707	440.319	433.111	0.506699	4.0783	-3.00377e-13
425.707	440.319	433.356	0.52348	4.37063	0.470776
425.707	440.319	433.585	0.539138	4.22833	0.24161
425.707	440.319	433.821	0.555323	4.32152	0.39169
425.707	440.319	434.053	0.571159	4.29185	0.343899
425.707	440.319	434.286	0.587105	4.23191	0.247373
425.707	440.319	434.522	0.603277	4.1876	0.176024
425.707	440.319	434.761	0.619619	4.34405	0.427969
425.707	440.319	434.991	0.635373	4.18235	0.167563
425.707	440.319	435.23	0.651736	4.17711	0.159122
425.707	440.319	435.47	0.66812	4.14938	0.114461
425.707	440.319	435.711	0.684613	4.1841	0.170381
425.707	440.319	435.95	0.70097	4.37254	0.473854
425.707	440.319	436.178	0.716621	4.12882	0.081353
425.707	440.319	436.421	0.733196	4.1876	0.176024
425.707	440.319	436.659	0.749539	4.26257	0.296759
425.707	440.319	436.894	0.765594	4.19287	0.184507
425.707	440.319	437.132	0.781916	4.19639	0.190174
425.707	440.319	437.371	0.798225	4.34216	0.424932
425.707	440.319	437.601	0.813986	4.13223	0.0868483
425.707	440.319	437.843	0.830547	4.23191	0.247373
425.707	440.319	438.079	0.846719	4.28266	0.329098
425.707	440.319	438.313	0.862699	4.19815	0.193011
425.707	440.319	438.551	0.879	4.19463	0.187339
425.707	440.319	438.789	0.895315	4.15455	0.12279
425.707	440.319	439.03	0.911788	4.20168	0.198693
425.707	440.319	439.268	0.928076	4.24989	0.276338
425.707	440.319	439.503	0.944179	4.13736	0.0951082
425.707	440.319	439.745	0.96072	4.21763	0.224378
425.707	440.319	439.982	0.976946	4.27533	0.317303
440.319	454.936	440.457	0.00945069	4.39754	0.414439
440.319	454.936	440.685	0.025008	4.17188	0.0401782
440.319	454.936	440.924	0.0414068	4.158	0.017162
440.319	454.936	441.165	0.0578603	4.24989	0.169565
440.319	454.936	441.4	0.0739581	4.30849	0.266746
440.319	454.936	441.632	0.089837	4.2735	0.208724
440.319	454.936	441.866	0.105846	4.2337	0.142708
440.319	454.936	442.102	0.122005	4.44642	0.495514
440.319	454.936	442.327	0.137391	4.47828	0.548355
440.319	454.936	442.551	0.152668	4.40141	0.42086
440.319	454.936	442.778	0.168212	4.63392	0.806491
440.319	454.936	442.994	0.182976	4.75059	1
440.319	454.936	443.204	0.197377	4.54752	0.663195
440.319	454.936	443.424	0.212421	4.54752	0.663195
440.319	454.936	443.644	0.227465	4.62749	0.795822
440.319	454.936	443.86	0.242249	4.42087	0.453132
440.319	454.936	444.086	0.257725	4.47628	0.54503
440.319	454.936	444.31	0.273008	4.52284	0.62226
440.319	454.936	444.531	0.288134	4.59137	0.735917
440.319	454.936	444.749	0.303035	4.56413	0.690734
440.319	454.936	444.968	0.318024	4.51467	0.608714
440.319	454.936	445.189	0.333178	4.46828	0.531761
440.319	454.936	445.413	0.348489	4.50045	0.585125
440.319	454.936	445.635	0.363691	4.5683	0.69765
440.319	454.936	445.854	0.378667	4.64684	0.82792
440.319	454.936	446.069	0.393389	4.57666	0.711521
440.319	454.936	446.288	0.408338	4.5106	0.601959
440.319	454.936	446.509	0.423505	4.52489	0.625654
440.319	454.936	446.73	0.438624	4.34972	0.335127
440.319	454.936	446.96	0.454353	4.34972	0.335127
440.319	454.936	447.19	0.470081	4.57875	0.714996
440.319	454.936	447.409	0.485023	4.41696	0.446654
440.319	454.936	447.635	0.500512	4.51467	0.608714
440.319	454.936	447.857	0.515665	4.36872	0.366644
440.319	454.936	448.085	0.531325	4.54339	0.656342
440.319	454.936	448.306	0.546383	4.57666	0.711521
440.319	454.936	448.524	0.561331	4.62321	0.788725
440.319	454.936	448.74	0.576129	4.45831	0.515241
440.319	454.936	448.965	0.591475	4.2337	0.142708
440.319	454.936	449.201	0.607634	4.46429	0.525144
440.319	454.936	449.425	0.622959	4.25713	0.181568
440.319	454.936	449.66	0.639029	4.30478	0.260594
440.319	454.936	449.892	0.654922	4.29369	0.242201
440.319	454.936	450.125	0.670855	4.31779	0.282173
440.319	454.936	450.357	0.6867	4.2517	0.172562
440.319	454.936	450.592	0.702791	4.29553	0.245259
440.319	454.936	450.825	0.718718	4.43066	0.469375
440.319	454.936	451.05	0.734159	4.41112	0.43696
440.319	454.936	451.277	0.749668	4.28266	0.223902
440.319	454.936	451.51	0.765643	4.62107	0.785182
440.319	454.936	451.727	0.780447	4.57875	0.714996
440.319	454.936	451.945	0.795389	4.64684	0.82792
440.319	454.936	452.16	0.810112	4.34972	0.335127
440.319	454.936	452.39	0.82584	4.47828	0.548355
440.319	454.936	452.614	0.841117	4.34594	0.328857
440.319	454.936	452.844	0.856859	4.22654	0.130836
440.319	454.936	453.08	0.873045	4.30849	0.266746
440.319	454.936	453.312	0.888924	4.33088	0.303883
440.319	454.936	453.543	0.904721	4.16146	0.0229017
440.319	454.936	453.784	0.921161	4.41696	0.446654
440.319	454.936	454.01	0.93665	4.32526	0.294563
440.319	454.936	454.241	0.952467	4.22119	0.121959
440.319	454.936	454.478	0.968674	4.33088	0.303883
454.936	465.32	454.943	0.000714059	4.2517	0.334509
454.936	465.32	455.179	0.0233637	4.40917	0.53369
454.936	465.32	455.405	0.0452043	4.25894	0.343671
454.936	465.32	455.64	0.0678154	4.37063	0.48494
454.936	465.32	455.869	0.0898487	4.40141	0.523872
454.936	465.32	456.096	0.111728	4.54752	0.708687
454.936	465.32	456.316	0.132904	4.5106	0.661985
454.936	465.32	456.538	0.154254	4.43656	0.56833
454.936	465.32	456.763	0.17596	4.59137	0.764147
454.936	465.32	456.981	0.196934	4.70146	0.903397
454.936	465.32	457.194	0.217416	4.53515	0.693035
454.936	465.32	457.414	0.23865	4.45038	0.585812
454.936	465.32	457.639	0.260289	4.54959	0.711304
454.936	465.32	457.859	0.281455	4.58085	0.750846
454.936	465.32	458.077	0.302478	4.55789	0.721795
454.936	465.32	458.296	0.323606	4.66636	0.858997
454.936	465.32	458.511	0.344243	4.59348	0.766815
454.936	465.32	458.728	0.365207	4.54752	0.708687
454.936	465.32	458.948	0.386383	4.47027	0.610976
454.936	465.32	459.172	0.407925	4.57666	0.745542
454.936	465.32	459.391	0.428967	4.53104	0.687837
454.936	465.32	459.611	0.45022	4.7081	0.911796
454.936	465.32	459.824	0.470674	4.4964	0.644028
454.936	465.32	460.046	0.492091	4.48029	0.623643
454.936	465.32	460.269	0.513585	4.45831	0.595851
454.936	465.32	460.494	0.535185	4.57247	0.740248
454.936	465.32	460.712	0.556246	4.54339	0.70346
454.936	465.32	460.932	0.577441	4.51875	0.672298
454.936	465.32	461.154	0.598752	4.60829	0.785558
454.936	465.32	461.371	0.619649	4.77783	1
454.936	465.32	461.58	0.639804	4.66636	0.858997
454.936	465.32	461.794	0.660441	4.61894	0.799019
454.936	465.32	462.011	0.68129	4.47227	0.613505
454.936	465.32	462.234	0.702823	4.38212	0.499475
454.936	465.32	462.463	0.724798	4.21053	0.282429
454.936	465.32	462.7	0.747669	4.24268	0.323101
454.936	465.32	462.936	0.770367	4.1684	0.229149
454.936	465.32	463.176	0.793469	4.11862	0.166174
454.936	465.32	463.418	0.816851	4.16146	0.220372
454.936	465.32	463.659	0.839991	4.19992	0.269008
454.936	465.32	463.897	0.86292	3.98724	-5.34756e-13
454.936	465.32	464.148	0.887072	4.17188	0.233548
454.936	465.32	464.387	0.910155	4.20521	0.27571
454.936	465.32	464.625	0.933055	4.16146	0.220372
454.936	465.32	464.865	0.956196	4.08831	0.127837
465.32	475.083	465.351	0.00316752	4.13565	0.02698
465.32	475.083	465.593	0.0279341	4.23729	0.228056
465.32	475.083	465.829	0.0521065	4.23191	0.217413
465.32	475.083	466.065	0.0763097	4.22119	0.196209
465.32	475.083	466.302	0.100574	4.12201	6.13233e-13
465.32	475.083	466.545	0.125423	4.30849	0.368912
465.32	475.083	466.777	0.149196	4.41306	0.575796
465.32	475.083	467.004	0.172406	4.30108	0.354248
465.32	475.083	467.236	0.19622	4.34972	0.450478
465.32	475.083	467.466	0.219767	4.30108	0.354248
465.32	475.083	467.698	0.243581	4.28633	0.32507
465.32	475.083	467.932	0.267477	4.28082	0.31418
465.32	475.083	468.165	0.291404	4.12371	0.00336277
465.32	475.083	468.408	0.316242	4.57247	0.891165
465.32	475.083	468.627	0.338643	4.50653	0.760715
465.32	475.083	468.848	0.361371	4.45633	0.66139
465.32	475.083	469.073	0.384355	4.56204	0.870531
465.32	475.083	469.292	0.406807	4.46828	0.685025
465.32	475.083	469.516	0.42973	4.41112	0.571945
465.32	475.083	469.743	0.45295	4.40335	0.556575
465.32	475.083	469.97	0.476211	4.32526	0.402092
465.32	475.083	470.201	0.499891	4.42674	0.60285
465.32	475.083	470.427	0.523029	4.49438	0.736673
465.32	475.083	470.649	0.545819	4.62749	1
465.32	475.083	470.865	0.567953	4.38404	0.518384
465.32	475.083	471.093	0.591317	4.46628	0.681077
465.32	475.083	471.317	0.61425	4.16667	0.0883428
465.32	475.083	471.557	0.638832	4.32339	0.398393
465.32	475.083	471.789	0.662523	4.62535	0.995766
465.32	475.083	472.005	0.684667	4.45236	0.653539
465.32	475.083	472.229	0.707672	4.40529	0.560412
465.32	475.083	472.456	0.730923	4.32713	0.405795
465.32	475.083	472.688	0.754594	4.38596	0.522188
465.32	475.083	472.916	0.777947	4.23908	0.231609
465.32	475.083	473.151	0.802109	4.42087	0.591235
465.32	475.083	473.378	0.825278	4.37828	0.506992
465.32	475.083	473.606	0.848672	4.54339	0.833626
465.32	475.083	473.826	0.871215	4.34783	0.446737
465.32	475.083	474.056	0.894773	4.31779	0.387314
465.32	475.083	474.288	0.918495	4.32339	0.398393
465.32	475.083	474.519	0.942186	4.24088	0.235166
465.32	475.083	474.755	0.966338	4.25351	0.260146
475.083	490.27	475.223	0.0091699	4.24448	0.428576
475.083	490.27	475.458	0.0246841	4.37254	0.620706
475.083	490.27	475.687	0.0397439	4.31593	0.535765
475.083	490.27	475.919	0.0550013	4.31779	0.538561
475.083	490.27	476.15	0.070252	4.39367	0.652412
475.083	490.27	476.378	0.0852394	4.31965	0.54136
475.083	490.27	476.609	0.100484	4.28816	0.494114
475.083	490.27	476.843	0.11584	4.33463	0.563833
475.083	490.27	477.073	0.131031	4.55996	0.901903
475.083	490.27	477.293	0.145472	4.39947	0.661113
475.083	490.27	477.52	0.16044	4.47828	0.779351
475.083	490.27	477.743	0.175144	4.40917	0.675664
475.083	490.27	477.97	0.190079	4.28449	0.488601
475.083	490.27	478.203	0.205448	4.37445	0.623576
475.083	490.27	478.432	0.220501	4.36872	0.614974
475.083	490.27	478.661	0.235574	4.5045	0.818696
475.083	490.27	478.883	0.250193	4.46429	0.758355
475.083	490.27	479.107	0.264943	4.43459	0.713801
475.083	490.27	479.332	0.279792	4.45236	0.740462
475.083	490.27	479.557	0.294582	4.57875	0.930096
475.083	490.27	479.775	0.308964	4.51467	0.833952
475.083	490.27	479.997	0.323549	4.48029	0.782361
475.083	490.27	480.22	0.338247	4.49236	0.80048
475.083	490.27	480.443	0.352905	4.61681	0.987185
475.083	490.27	480.659	0.367168	4.61681	0.987185
475.083	490.27	480.876	0.381431	4.62535	1
475.083	490.27	481.092	0.395668	4.62535	1
475.083	490.27	481.308	0.409905	4.33651	0.566654
475.083	490.27	481.539	0.42509	4.40141	0.664018
475.083	490.27	481.766	0.440051	4.53926	0.870848
475.083	490.27	481.986	0.454557	4.36681	0.612112
475.083	490.27	482.215	0.469637	4.28266	0.485848
475.083	490.27	482.449	0.485013	4.34216	0.575129
475.083	490.27	482.679	0.500178	4.31406	0.532972
475.083	490.27	482.911	0.515442	4.29185	0.499637
475.083	490.27	483.144	0.530785	4.16667	0.311827
475.083	490.27	483.384	0.546589	4.23012	0.407026
475.083	490.27	483.62	0.562156	4.22476	0.398982
475.083	490.27	483.857	0.577742	4.11692	0.237191
475.083	490.27	484.1	0.593737	4.19287	0.351144
475.083	490.27	484.339	0.609442	4.16493	0.309223
475.083	490.27	484.579	0.625253	4.02253	0.0955681
475.083	490.27	484.827	0.641623	3.95883	-6.92933e-13
475.083	490.27	485.08	0.658257	4.19815	0.359067
475.083	490.27	485.318	0.673942	4.1841	0.337983
475.083	490.27	485.557	0.68968	4.00641	0.0713889
475.083	490.27	485.807	0.706116	4.11353	0.23211
475.083	490.27	486.05	0.722124	3.9968	0.0569742
475.083	490.27	486.3	0.7386	4.13223	0.260163
475.083	490.27	486.542	0.754535	4.11692	0.237191
475.083	490.27	486.785	0.77053	4.09333	0.201794
475.083	490.27	487.029	0.786617	4.26803	0.463909
475.083	490.27	487.263	0.802046	4.27533	0.47486
475.083	490.27	487.497	0.817448	4.37254	0.620706
475.083	490.27	487.726	0.832508	4.40335	0.666926
475.083	490.27	487.953	0.847463	4.42282	0.696145
475.083	490.27	488.179	0.862351	4.15455	0.293647
475.083	490.27	488.42	0.878201	4.08163	0.184248
475.083	490.27	488.665	0.894334	4.05351	0.142049
475.083	490.27	488.912	0.910579	4.01445	0.0834543
475.083	490.27	489.161	0.926983	4.11862	0.239735
475.083	490.27	489.404	0.942971	4.17362	0.322263
475.083	490.27	489.643	0.958748	4.19463	0.353783
475.083	490.27	489.882	0.974447	4.11353	0.23211
490.27	507.218	490.359	0.0052542	4.329	0.536105
490.27	507.218	490.59	0.0188838	4.49035	0.774831
490.27	507.218	490.812	0.0320238	4.095	0.189872
490.27	507.218	491.057	0.0464322	4.37828	0.60902
490.27	507.218	491.285	0.0599085	4.2337	0.395091
490.27	507.218	491.521	0.0738449	4.24989	0.419051
490.27	507.218	491.756	0.0877283	4.329	0.536105
490.27	507.218	491.987	0.101358	4.43459	0.692333
490.27	507.218	492.213	0.114663	4.30663	0.503003
490.27	507.218	492.445	0.128364	4.22833	0.387144
490.27	507.218	492.682	0.142318	4.22833	0.387144
490.27	507.218	492.918	0.156272	4.4405	0.701073
490.27	507.218	493.143	0.169559	4.47427	0.751049
490.27	507.218	493.367	0.182746	4.30108	0.494781
490.27	507.218	493.599	0.196465	4.26439	0.440504
490.27	507.218	493.834	0.210301	4.158	0.283089
490.27	507.218	494.074	0.224491	4.38596	0.620386
490.27	507.218	494.302	0.237944	4.31965	0.522271
490.27	507.218	494.534	0.251603	4.3554	0.575162
490.27	507.218	494.763	0.26515	4.2517	0.421725
490.27	507.218	494.999	0.279027	4.26621	0.443195
490.27	507.218	495.233	0.292857	4.24268	0.408379
490.27	507.218	495.469	0.306764	4.46429	0.736271
490.27	507.218	495.693	0.319981	4.45236	0.718625
490.27	507.218	495.917	0.333233	4.30108	0.494781
490.27	507.218	496.15	0.346951	4.45236	0.718625
490.27	507.218	496.374	0.360203	4.37828	0.60902
490.27	507.218	496.603	0.373679	4.40141	0.643236
490.27	507.218	496.83	0.387085	4.36681	0.592047
490.27	507.218	497.059	0.400597	4.49438	0.780803
490.27	507.218	497.282	0.413725	4.30849	0.505748
490.27	507.218	497.514	0.427419	4.54339	0.853315
490.27	507.218	497.734	0.440406	4.40335	0.646104
490.27	507.218	497.961	0.453805	4.38789	0.623233
490.27	507.218	498.189	0.467252	4.55166	0.865555
490.27	507.218	498.408	0.480215	4.53721	0.844165
490.27	507.218	498.629	0.493219	4.50653	0.798784
490.27	507.218	498.851	0.506312	4.41306	0.66048
490.27	507.218	499.077	0.519682	4.47227	0.748088
490.27	507.218	499.301	0.532875	4.40917	0.654722
490.27	507.218	499.528	0.546257	4.64253	1
490.27	507.218	499.743	0.558966	4.62535	0.974582
490.27	507.218	499.959	0.571722	4.49843	0.786786
490.27	507.218	500.182	0.584839	4.49843	0.786786
490.27	507.218	500.404	0.597955	4.55996	0.877839
490.27	507.218	500.623	0.610894	4.46628	0.739222
490.27	507.218	500.847	0.624105	4.45831	0.727437
490.27	507.218	501.071	0.637339	4.14079	0.257613
490.27	507.218	501.313	0.651589	4.23012	0.389791
490.27	507.218	501.549	0.665537	4.20345	0.350327
490.27	507.218	501.787	0.679574	4.11862	0.224809
490.27	507.218	502.03	0.693899	4.13736	0.252544
490.27	507.218	502.272	0.70816	4.12201	0.229833
490.27	507.218	502.514	0.722474	4.07332	0.157787
490.27	507.218	502.76	0.73696	4.25713	0.429759
490.27	507.218	502.995	0.750819	4.22654	0.3845
490.27	507.218	503.231	0.764779	3.96668	3.62055e-13
490.27	507.218	503.483	0.779654	4.17537	0.308777
490.27	507.218	503.723	0.793785	4.20345	0.350327
490.27	507.218	503.961	0.807822	4.14079	0.257613
490.27	507.218	504.202	0.822071	4.08163	0.170087
490.27	507.218	504.447	0.836527	4.0833	0.172553
490.27	507.218	504.692	0.850977	4.1806	0.316525
490.27	507.218	504.931	0.86509	4.04367	0.113919
490.27	507.218	505.179	0.879682	4.095	0.189872
490.27	507.218	505.423	0.89409	4.12371	0.232348
490.27	507.218	505.665	0.908398	4.03388	0.099438
490.27	507.218	505.913	0.923025	4.12882	0.239906
490.27	507.218	506.156	0.937315	4.09333	0.187392
490.27	507.218	506.4	0.95173	4.23012	0.389791
490.27	507.218	506.636	0.965678	4.12882	0.239906
490.27	507.218	506.878	0.979969	4.13394	0.247482
507.218	522.692	507.365	0.00948684	4.04694	0.0989448
507.218	522.692	507.612	0.0254555	4.05186	0.105388
507.218	522.692	507.859	0.0414048	4.12371	0.199498
507.218	522.692	508.101	0.0570761	4.24628	0.360051
507.218	522.692	508.337	0.0722951	4.45236	0.62998
507.218	522.692	508.561	0.0868097	4.26985	0.390925
507.218	522.692	508.795	0.101945	4.47828	0.663933
507.218	522.692	509.019	0.116375	4.53309	0.735727
507.218	522.692	509.239	0.130631	4.53721	0.741116
507.218	522.692	509.46	0.144875	4.58295	0.801037
507.218	522.692	509.678	0.158976	4.60193	0.8259
507.218	522.692	509.895	0.173018	4.45434	0.632578
507.218	522.692	510.12	0.187527	4.57038	0.784575
507.218	522.692	510.339	0.201666	4.46828	0.650827
507.218	522.692	510.562	0.216129	4.32526	0.463497
507.218	522.692	510.794	0.23107	4.41112	0.575957
507.218	522.692	511.02	0.245721	4.47828	0.663933
507.218	522.692	511.244	0.260151	4.31034	0.443961
507.218	522.692	511.476	0.275144	4.53515	0.73842
507.218	522.692	511.696	0.289394	4.60617	0.831453
507.218	522.692	511.913	0.303424	4.73485	1
507.218	522.692	512.124	0.317072	4.54339	0.749216
507.218	522.692	512.344	0.331296	4.54339	0.749216
507.218	522.692	512.565	0.34552	4.60405	0.828675
507.218	522.692	512.782	0.359556	4.53515	0.73842
507.218	522.692	513.002	0.373806	4.49035	0.679737
507.218	522.692	513.225	0.388198	4.47227	0.656062
507.218	522.692	513.449	0.402648	4.5106	0.706267
507.218	522.692	513.67	0.416975	4.42674	0.596419
507.218	522.692	513.896	0.431574	4.34783	0.493056
507.218	522.692	514.126	0.446437	4.47628	0.661307
507.218	522.692	514.35	0.460874	4.53309	0.735727
507.218	522.692	514.57	0.47513	4.43656	0.609281
507.218	522.692	514.796	0.489697	4.66853	0.913138
507.218	522.692	515.01	0.503539	4.3573	0.505464
507.218	522.692	515.239	0.51837	4.363	0.512934
507.218	522.692	515.468	0.533182	4.14594	0.228611
507.218	522.692	515.71	0.54877	4.28816	0.414908
507.218	522.692	515.943	0.56384	4.37828	0.532951
507.218	522.692	516.171	0.5786	4.43853	0.611861
507.218	522.692	516.397	0.59316	4.34028	0.483169
507.218	522.692	516.627	0.608049	4.44247	0.617026
507.218	522.692	516.852	0.622596	4.40335	0.56578
507.218	522.692	517.079	0.637273	4.14938	0.233117
507.218	522.692	517.32	0.652847	4.09836	0.166292
507.218	522.692	517.564	0.668615	4.32713	0.465949
507.218	522.692	517.795	0.68355	4.32526	0.463497
507.218	522.692	518.026	0.698491	4.26257	0.381389
507.218	522.692	518.261	0.713652	3.97141	-6.10778e-14
507.218	522.692	518.513	0.729924	4.1876	0.283189
507.218	522.692	518.752	0.745357	4.00802	0.047954
507.218	522.692	519.001	0.76148	4.00962	0.0500591
507.218	522.692	519.251	0.777598	4.2123	0.315537
507.218	522.692	519.488	0.792939	4.40529	0.568321
507.218	522.692	519.715	0.807609	4.16146	0.24895
507.218	522.692	519.955	0.823138	4.18235	0.276307
507.218	522.692	520.194	0.83859	4.37063	0.522925
507.218	522.692	520.423	0.853376	4.3535	0.500494
507.218	522.692	520.653	0.86822	4.29553	0.424559
507.218	522.692	520.886	0.883265	4.03877	0.0882402
507.218	522.692	521.133	0.899266	4.24989	0.364779
507.218	522.692	521.369	0.914472	4.15628	0.242153
507.218	522.692	521.609	0.93002	4.15455	0.239891
507.218	522.692	521.85	0.945575	4.24628	0.360051
507.218	522.692	522.085	0.960794	4.3535	0.500494
507.218	522.692	522.315	0.975639	4.30663	0.439098
522.692	538.978	522.789	0.00593962	4.25351	0.373264
522.692	538.978	523.024	0.0203757	4.28266	0.423545
522.692	538.978	523.257	0.0347136	4.18235	0.250505
522.692	538.978	523.496	0.0493953	4.28816	0.433049
522.692	538.978	523.73	0.0637147	4.33651	0.516458
522.692	538.978	523.96	0.0778745	4.20875	0.296055
522.692	538.978	524.198	0.0924641	4.26076	0.38577
522.692	538.978	524.433	0.106876	4.18936	0.262596
522.692	538.978	524.671	0.121533	4.4405	0.695844
522.692	538.978	524.896	0.135361	4.32152	0.490594
522.692	538.978	525.128	0.14957	4.26439	0.392039
522.692	538.978	525.362	0.163969	4.57666	0.930742
522.692	538.978	525.581	0.177386	4.42674	0.672107
522.692	538.978	525.807	0.191257	4.30663	0.464909
522.692	538.978	526.039	0.205515	4.33651	0.516458
522.692	538.978	526.27	0.219675	4.11523	0.134707
522.692	538.978	526.513	0.234596	4.2337	0.339091
522.692	538.978	526.749	0.2491	4.28816	0.433049
522.692	538.978	526.982	0.263419	4.28449	0.42671
522.692	538.978	527.215	0.277751	4.36491	0.565439
522.692	538.978	527.444	0.291819	4.48029	0.764487
522.692	538.978	527.668	0.305524	4.49843	0.795779
522.692	538.978	527.89	0.319174	4.45831	0.726582
522.692	538.978	528.114	0.332947	4.61681	1
522.692	538.978	528.331	0.346247	4.5106	0.816781
522.692	538.978	528.553	0.359861	4.34028	0.522952
522.692	538.978	528.783	0.374008	4.56413	0.909121
522.692	538.978	529.002	0.387462	4.58295	0.941598
522.692	538.978	529.22	0.40086	4.44642	0.706063
522.692	538.978	529.445	0.41467	4.44444	0.702654
522.692	538.978	529.67	0.428486	4.49843	0.795779
522.692	538.978	529.892	0.442136	4.59137	0.956118
522.692	538.978	530.11	0.45551	4.60405	0.977998
522.692	538.978	530.327	0.468847	4.28082	0.420382
522.692	538.978	530.561	0.483191	4.48229	0.767951
522.692	538.978	530.784	0.49689	4.49035	0.78184
522.692	538.978	531.007	0.510565	4.52694	0.844962
522.692	538.978	531.228	0.524129	4.50857	0.813273
522.692	538.978	531.45	0.537748	4.5045	0.806266
522.692	538.978	531.672	0.55138	4.42478	0.668728
522.692	538.978	531.898	0.565257	4.363	0.562154
522.692	538.978	532.127	0.579331	4.48029	0.764487
522.692	538.978	532.35	0.593036	4.28449	0.42671
522.692	538.978	532.583	0.607368	4.38212	0.595137
522.692	538.978	532.812	0.621381	4.31779	0.484156
522.692	538.978	533.043	0.635602	4.2123	0.302172
522.692	538.978	533.281	0.650179	4.17188	0.232445
522.692	538.978	533.52	0.664898	4.22297	0.320585
522.692	538.978	533.757	0.679438	4.08163	0.0767531
522.692	538.978	534.002	0.694482	4.27168	0.404609
522.692	538.978	534.236	0.708857	4.17537	0.238455
522.692	538.978	534.476	0.723563	4.18235	0.250505
522.692	538.978	534.715	0.738245	4.0404	0.00562798
522.692	538.978	534.962	0.753442	4.1632	0.217463
522.692	538.978	535.202	0.768192	4.03714	-2.51286e-13
522.692	538.978	535.45	0.783401	4.13736	0.172891
522.692	538.978	535.692	0.798243	4.10509	0.117221
522.692	538.978	535.935	0.813201	4.15455	0.202544
522.692	538.978	536.176	0.827981	4.24989	0.367027
522.692	538.978	536.411	0.842429	4.16493	0.220455
522.692	538.978	536.652	0.857172	4.16493	0.220455
522.692	538.978	536.892	0.871915	4.29369	0.442578
522.692	538.978	537.125	0.886216	4.25351	0.373264
522.692	538.978	537.36	0.900652	4.35161	0.542502
522.692	538.978	537.589	0.914763	4.40335	0.631754
522.692	538.978	537.817	0.928708	4.50653	0.809768
522.692	538.978	538.038	0.942334	4.33276	0.509975
522.692	538.978	538.269	0.956506	4.30293	0.458515
522.692	538.978	538.502	0.970776	4.28633	0.429879
522.692	538.978	538.735	0.985102	4.29369	0.442578

## Sheet: Fig. 4C phaseplot post RH795
Number of neurons: 3
Neurons Analyzed: LG, DG, GM
____________________________________________________________________________________________________
____________________________________________________________________________________________________
Neuron	Burst#	Real Time of Burst Onset (sec)	Real Time of Burst Offset (sec)	Burst Duration (sec)	# of Spikes	Spike Frequency (Hz)	Instantaneous Period (sec)	Instantaneous Frequency (Hz)	Phase On	Phase Off
LG	1	341.002	345.466	4.46335	68	15.0111	8.47681	0.11797	0	52.6537
	2	349.479	353.794	4.31454	71	16.2242	8.50457	0.11758	0	50.732
	3	357.984	362.443	4.45947	76	16.8181	8.6442	0.11568	0	51.5892
	4	366.628	371.359	4.7313	80	16.6973	8.99676	0.11115	0	52.5889
	5	375.625	380.221	4.59697	90	19.3606	8.42289	0.11872	0	54.5772
	6	384.047	387.156	3.10828	65	20.5902	7.21726	0.13856	0	43.0673
	7	391.265	396.045	4.78055	77	15.8977	10.2297	0.09775	0	46.732
	8	401.494	405.335	3.84105	67	17.1828	10.0535	0.09947	0	38.2061
	9	411.548	415.145	3.59749	63	17.2342	9.46785	0.10562	0	37.9969
	10	421.016	424.721	3.70492	73	19.4336	9.58668	0.10431	0	38.6465
	11	430.602	436.635	6.03247	105	17.2401	10.7767	0.09279	0	55.9772
	12	441.379	446.486	5.1074	93	18.0131	10.0574	0.09943	0	50.7827
	13	451.436	456.906	5.46987	94	17.0023	11.3408	0.08818	0	48.2317
	14	462.777	467.211	4.43346	91	20.3002	8.86989	0.11274	0	49.9833
	15	471.647	475.034	3.38653	66	19.1937	8.84679	0.11304	0	38.2798
	16	480.494	485.171	4.67723	83	17.5317	10.7757	0.0928	0	43.4052
	17	491.27	495.455	4.18541	81	19.114	11.3754	0.08791	0	36.7933
	18	502.645	506.354	3.7084	66	17.5278	10.5395	0.09488	0	35.1858
	19	513.185	516.97	3.78557	61	15.8496	10.4544	0.09565	0	36.2102
	20	523.639	527.897	4.25832	80	18.5519	N/A	N/A	N/A	N/A
Neuron	# of Bursts			Mean Burst Duration	Mean # of Spikes	Mean Spike Frequency	Mean Burst Period	Mean Burst Frequency	Mean Phase-On	Mean Phase-Off
LG	20			4.33213	77.5	17.7387	9.61247	0.10549	0	45.3494
				Burst Duration StDev	# of Spikes StDev	Spike Frequency StDev	Burst Period StDev	Burst Frequency StDev	Phase-On StDev	Phase-Off StDev
				0.71308	12.2066	1.53905	1.13751	0.0131	0	7.07891
____________________________________________________________________________________________________
____________________________________________________________________________________________________
Neuron	Burst#	Real Time of Burst Onset (sec)	Real Time of Burst Offset (sec)	Burst Duration (sec)	# of Spikes	Spike Frequency (Hz)	Instantaneous Period (sec)	Instantaneous Frequency (Hz)	Phase On	Phase Off
DG	1	346.606	349.516	2.9097	73	24.7448	8.4409	0.11847	66.1126	100.438
	2	355.047	358.035	2.9874	73	24.1012	8.623	0.11597	65.4745	100.602
	3	363.67	366.569	2.8991	68	23.1106	8.8134	0.11346	65.7869	99.325
	4	372.484	375.603	3.1191	72	22.763	8.7781	0.11392	65.0896	99.7587
	5	381.262	384.121	2.8588	60	20.638	7.2366	0.13819	66.9283	100.869
	6	388.498	391.243	2.7442	55	19.6779	8.8524	0.11296	61.6717	99.6945
	7	397.351	401.45	4.0995	82	19.7585	10.1759	0.09827	59.4948	99.5692
	8	407.527	411.451	3.9238	58	14.5267	9.5365	0.10486	60.0023	99.0315
	9	417.063	421.035	3.9715	74	18.381	9.4343	0.106	58.2533	100.2
	10	426.498	430.554	4.0565	75	18.2423	11.5272	0.08675	57.1812	99.4951
	11	438.025	441.268	3.2434	63	19.1157	9.8468	0.10156	68.8739	98.9704
	12	447.872	451.445	3.5734	66	18.19	10.2926	0.09716	64.5541	100.084
	13	458.164	462.77	4.6054	76	16.2852	10.4416	0.09577	59.3227	99.9318
	14	468.606	471.643	3.0373	53	17.1205	8.1362	0.12291	65.7107	99.9536
	15	476.742	480.442	3.6998	54	14.3251	9.9183	0.10082	57.589	99.4098
	16	486.66	491.183	4.5232	68	14.8125	10.4909	0.09532	57.2238	99.1996
	17	497.151	502.72	5.569	73	12.9287	12.1669	0.08219	51.7031	100.659
	18	509.318	512.63	3.3123	26	7.54763	9.5232	0.10501	63.3134	94.7409
	19	518.841	523.117	4.2753	55	12.6307	11.1426	0.08975	54.1073	95.0018
	20	529.984	535.035	5.051	76	14.8485	N/A	N/A	N/A	N/A
Neuron	# of Bursts			Mean Burst Duration	Mean # of Spikes	Mean Spike Frequency	Mean Burst Period	Mean Burst Frequency	Mean Phase-On	Mean Phase-Off
DG	20			3.72299	65	17.6874	9.65144	0.10523	61.4944	99.3124
				Burst Duration StDev	# of Spikes StDev	Spike Frequency StDev	Burst Period StDev	Burst Frequency StDev	Phase-On StDev	Phase-Off StDev
				0.7978	12.6408	4.33525	1.22531	0.01362	4.75489	1.65811
____________________________________________________________________________________________________
____________________________________________________________________________________________________
Neuron	Burst#	Real Time of Burst Onset (sec)	Real Time of Burst Offset (sec)	Burst Duration (sec)	# of Spikes	Spike Frequency (Hz)	Instantaneous Period (sec)	Instantaneous Frequency (Hz)	Phase On	Phase Off
GM	1	341.839	345.696	3.8564	120	30.8578	8.4635	0.11815	9.87446	55.368
	2	350.303	354.108	3.805	102	26.544	8.4687	0.11808	9.68567	54.4263
	3	358.771	362.94	4.1689	110	26.146	8.6603	0.11547	9.11426	57.342
	4	367.432	371.543	4.1108	121	29.1914	9.1169	0.10969	8.93605	54.628
	5	376.549	381.32	4.7714	87	18.0241	8.4654	0.11813	10.9712	67.6192
	6	385.014	387.848	2.8337	75	26.1143	6.9004	0.14492	13.393	52.6558
	7	391.914	396.525	4.6106	128	27.5452	10.2417	0.09764	6.35159	51.4223
	8	402.156	405.833	3.6769	102	27.4688	9.9848	0.10015	6.58214	43.1555
	9	412.141	415.753	3.6124	104	28.5129	9.5084	0.10517	6.26367	44.418
	10	421.649	425.794	4.145	97	23.1604	9.6764	0.10334	6.60896	49.846
	11	431.326	437.196	5.8703	178	30.1518	10.699	0.09347	6.71169	61.1841
	12	442.025	447.276	5.2508	139	26.2817	10.1497	0.09853	6.41962	58.6281
	13	452.174	457.537	5.3621	145	26.8551	11.3985	0.08773	6.50725	53.7887
	14	463.573	467.597	4.0242	94	23.1102	8.9092	0.11224	8.97046	54.3397
	15	472.482	475.903	3.4205	95	27.4814	8.6271	0.11591	9.43823	48.102
	16	481.109	485.982	4.8729	133	27.0886	10.7525	0.093	5.70996	50.931
	17	491.862	496.038	4.1764	128	30.409	11.4146	0.08761	5.20463	41.9188
	18	503.276	507.31	4.0333	104	25.5374	10.4396	0.09579	5.989	44.2575
	19	513.716	517.978	4.2617	113	26.2806	10.6651	0.09376	5.08224	45.8467
	20	524.381	528.704	4.323	125	28.6838	N/A	N/A	N/A	N/A
Neuron	# of Bursts			Mean Burst Duration	Mean # of Spikes	Mean Spike Frequency	Mean Burst Period	Mean Burst Frequency	Mean Phase-On	Mean Phase-Off
GM	20			4.25931	115	26.7722	9.60746	0.10573	7.77969	52.0988
				Burst Duration StDev	# of Spikes StDev	Spike Frequency StDev	Burst Period StDev	Burst Frequency StDev	Phase-On StDev	Phase-Off StDev
				0.71006	23.4251	2.91492	1.18942	0.01417	2.23795	6.6261
____________________________________________________________________________________________________
____________________________________________________________________________________________________

## Sheet: Fig. 5 raw data
time in seconds	PD1 fluorescence change %	PD2 fluorescence change %	IC fluorescence change %		raw data shown in Fig. 5A and used in Figs. 5A,B,C
0.002	-0.0372255	-0.0405907	-0.0412261
0.004	-0.0361169	-0.0395464	-0.0401438
0.006	-0.0363849	-0.0380319	-0.0341989
0.008	-0.0366528	-0.0365174	-0.028254
0.01	-0.0354785	-0.0340543	-0.0331134
0.012	-0.0343042	-0.0315912	-0.0379728
0.014	-0.0362036	-0.0288793	-0.0356662
0.016	-0.038103	-0.0261674	-0.0333595
0.018	-0.0367343	-0.0268673	-0.0355652
0.02	-0.0353656	-0.0275671	-0.0377709
0.022	-0.0318243	-0.0248388	-0.0338076
0.024	-0.028283	-0.0221105	-0.0298443
0.026	-0.0233467	-0.0249044	-0.0268309
0.028	-0.0184105	-0.0276983	-0.0238174
0.03	-0.0146433	-0.027034	-0.0242339
0.032	-0.0108761	-0.0263697	-0.0246505
0.034	-0.0131669	-0.0250794	-0.0220567
0.036	-0.0154577	-0.0237891	-0.0194629
0.038	-0.0154839	-0.0236906	-0.0173203
0.04	-0.0155102	-0.0235922	-0.0151778
0.042	-0.014793	-0.0227748	-0.0151462
0.044	-0.0140758	-0.0219574	-0.0151147
0.046	-0.014575	-0.0202762	-0.0174118
0.048	-0.0150741	-0.0185949	-0.019709
0.05	-0.0137553	-0.0130318	-0.0173519
0.052	-0.0124365	-0.00746859	-0.0149947
0.054	-0.0150084	-0.00630675	-0.0152598
0.056	-0.0175803	-0.00514491	-0.0155249
0.058	-0.0159936	-0.00839533	-0.0119907
0.06	-0.0144068	-0.0116458	-0.00845663
0.062	-0.0131642	-0.0118945	-0.00675268
0.064	-0.0119216	-0.0121433	-0.00504874
0.066	-0.00869034	-0.0132259	-0.00246126
0.068	-0.00545905	-0.0143084	0.000126218
0.07	-0.00389594	-0.011818	0.000419676
0.072	-0.00233284	-0.00932754	0.000713134
0.074	-0.00327333	-0.00727996	0.00342367
0.076	-0.00421382	-0.00523239	0.00613421
0.078	-0.00525676	-0.00545109	0.00700512
0.08	-0.00629971	-0.00566979	0.00787603
0.082	-0.00559828	-0.00999184	0.010798
0.084	-0.00489685	-0.0143139	0.0137199
0.086	-0.00715876	-0.0106807	0.0137389
0.088	-0.00942066	-0.0070476	0.0137578
0.09	-0.00781027	-0.00544562	0.012767
0.092	-0.00619988	-0.00384365	0.0117762
0.094	-0.00600285	-0.00411702	0.0108706
0.096	-0.00580582	-0.0043904	0.00996494
0.098	-0.00534083	-0.00301806	0.00838406
0.1	-0.00487584	-0.00164571	0.00680317
0.102	-0.00339417	-0.00296338	0.00806851
0.104	-0.00191251	-0.00428105	0.00933385
0.106	-0.00216208	-0.00604705	0.00835881
0.108	-0.00241165	-0.00781304	0.00738378
0.11	-0.00398789	-0.00484146	0.0113565
0.112	-0.00556413	-0.00186988	0.0153292
0.114	-0.00713512	0.00119465	0.0168943
0.116	-0.0087061	0.00425918	0.0184594
0.118	-0.00747138	0.0063833	0.0174813
0.12	-0.00623666	0.00850742	0.0165031
0.122	-0.0047655	0.00677422	0.0188949
0.124	-0.00329434	0.00504103	0.0212867
0.126	-0.00345985	0.00773377	0.0234356
0.128	-0.00362535	0.0104265	0.0255845
0.13	-0.00325231	0.00893935	0.0299579
0.132	-0.00287927	0.00745219	0.0343314
0.134	-0.000669902	0.0081493	0.0307689
0.136	0.00153946	0.0088464	0.0272064
0.138	0.00208589	0.00754514	0.0266352
0.14	0.00263232	0.00624387	0.0260641
0.142	0.00154472	0.00633135	0.0260925
0.144	0.00045711	0.00641883	0.0261209
0.146	0.000914219	0.00732097	0.0237764
0.148	0.00137133	0.00822311	0.0214319
0.15	0.00303689	0.00953804	0.0222492
0.152	0.00470245	0.010853	0.0230664
0.154	0.00403255	0.0101586	0.0266983
0.156	0.00336265	0.00946423	0.0303303
0.158	0.00371205	0.00822311	0.0276166
0.16	0.00406145	0.00698199	0.0249029
0.162	0.00624191	0.00413342	0.0259221
0.164	0.00842238	0.00128486	0.0269413
0.166	0.00835407	0.00538548	0.0283266
0.168	0.00828577	0.0094861	0.0297118
0.17	0.00738469	0.0100547	0.0297591
0.172	0.0064836	0.0106233	0.0298065
0.174	0.00459211	0.0112904	0.0251995
0.176	0.00270063	0.0119574	0.0205925
0.178	0.00228292	0.0110033	0.0202107
0.18	0.00186522	0.0100492	0.0198289
0.182	0.00372781	0.015555	0.0204568
0.184	0.0055904	0.0210608	0.0210848
0.186	0.00118743	0.0222664	0.0208039
0.188	-0.00321553	0.0234719	0.0205231
0.19	-0.00565345	0.0215173	0.021312
0.192	-0.00809137	0.0195627	0.0221008
0.194	-0.00740045	0.0168071	0.0184752
0.196	-0.00670953	0.0140515	0.0148496
0.198	-0.00609217	0.013081	0.0195102
0.2	-0.00547481	0.0121105	0.0241708
0.202	-0.00201759	0.00701479	0.0247293
0.204	0.00143963	0.00191909	0.0252879
0.206	0.00273215	0.00180701	0.026386
0.208	0.00402467	0.00169492	0.0274841
0.21	0.00433992	0.00384638	0.0263008
0.212	0.00465516	0.00599784	0.0251175
0.214	0.0037173	0.00956538	0.0253541
0.216	0.00277944	0.0131329	0.0255908
0.218	0.00280308	0.0125424	0.0247041
0.22	0.00282672	0.0119519	0.0238174
0.222	0.000512278	0.0119355	0.0226215
0.224	-0.00180217	0.0119191	0.0214256
0.226	-0.000315248	0.010894	0.0236944
0.228	0.00117167	0.00986882	0.0259631
0.23	0.00152633	0.0113778	0.0262156
0.232	0.00188098	0.0128869	0.026468
0.234	0.00277944	0.0119711	0.0278974
0.236	0.00367789	0.0110553	0.0293268
0.238	0.00397738	0.00966926	0.0283392
0.24	0.00427687	0.00828325	0.0273515
0.242	0.00470245	0.0108776	0.0287589
0.244	0.00512804	0.0134719	0.0301662
0.246	0.00326019	0.0151477	0.0307878
0.248	0.00139235	0.0168235	0.0314095
0.25	0.000927355	0.020514	0.0327505
0.252	0.000462364	0.0242046	0.0340916
0.254	0.000199657	0.0239777	0.0309424
0.256	-6.30496e-05	0.0237508	0.0277933
0.258	0.00416127	0.023718	0.0282824
0.26	0.0083856	0.0236852	0.0287715
0.262	0.00982523	0.0237234	0.0286263
0.264	0.0112649	0.0237617	0.0284812
0.266	0.0130408	0.021367	0.0311034
0.268	0.0148167	0.0189722	0.0337256
0.27	0.014018	0.0177666	0.0316556
0.272	0.0132194	0.016561	0.0295856
0.274	0.0110258	0.0153855	0.0280016
0.276	0.0088322	0.01421	0.0264175
0.278	0.0071535	0.0166212	0.0207314
0.28	0.00547481	0.0190323	0.0150452
0.282	0.00460525	0.0176682	0.0151336
0.284	0.00373569	0.0163041	0.0152219
0.286	0.00427424	0.0195545	0.0100217
0.288	0.00481279	0.0228049	0.00482154
0.29	0.00676207	0.0237098	0.0055189
0.292	0.00871136	0.0246146	0.00621626
0.294	0.00827001	0.0234555	0.00818211
0.296	0.00782866	0.0222964	0.010148
0.298	0.0103769	0.0199919	0.0104288
0.3	0.0129252	0.0176873	0.0107096
0.302	0.0128858	0.0176245	0.010148
0.304	0.0128464	0.0175616	0.00958629
0.306	0.0130197	0.0183161	0.0106118
0.308	0.0131931	0.0190706	0.0116373
0.31	0.0151503	0.0176135	0.0119119
0.312	0.0171075	0.0161564	0.0121864
0.314	0.0185839	0.0152598	0.0128901
0.316	0.0200603	0.0143631	0.0135937
0.318	0.0206304	0.0155249	0.0148496
0.32	0.0212004	0.0166868	0.0161055
0.322	0.023528	0.0184938	0.0168407
0.324	0.0258556	0.0203008	0.0175759
0.326	0.0262786	0.018964	0.0186803
0.328	0.0267015	0.0176272	0.0197847
0.33	0.0269852	0.0169055	0.0190432
0.332	0.027269	0.0161838	0.0183017
0.334	0.0258609	0.0163751	0.0184721
0.336	0.0244527	0.0165665	0.0186425
0.338	0.0233993	0.0147185	0.0146666
0.34	0.0223458	0.0128705	0.0106907
0.342	0.0225718	0.0118699	0.0116373
0.344	0.0227977	0.0108694	0.012584
0.346	0.0193851	0.0122554	0.0116279
0.348	0.0159726	0.0136414	0.0106718
0.35	0.0120924	0.0146419	0.00759204
0.352	0.00821221	0.0156425	0.00451231
0.354	0.0043189	0.014847	0.00285254
0.356	0.000425585	0.0140515	0.00119276
0.358	0.000659394	0.0140077	-0.000769932
0.36	0.000893203	0.013964	-0.00273263
0.362	0.00177852	0.0113669	0.00119276
0.364	0.00266385	0.00876986	0.00511816
0.366	0.00670428	0.0116731	0.00976299
0.368	0.0107447	0.0145763	0.0144078
0.37	0.0140312	0.0192292	0.0181313
0.372	0.0173176	0.023882	0.0218547
0.374	0.0167476	0.0218836	0.0212457
0.376	0.0161775	0.0198853	0.0206367
0.378	0.01995	0.0207027	0.0181723
0.38	0.0237224	0.02152	0.0157079
0.382	0.0231103	0.0183352	0.0192104
0.384	0.0224982	0.0151504	0.022713
0.386	0.0239956	0.0187207	0.0211731
0.388	0.0254931	0.022291	0.0196333
0.39	0.0262575	0.0221488	0.0190369
0.392	0.027022	0.0220067	0.0184405
0.394	0.0279546	0.0223921	0.0188318
0.396	0.0288872	0.0227776	0.0192231
0.398	0.0314985	0.0224741	0.0225363
0.4	0.0341098	0.0221707	0.0258495
0.402	0.0351738	0.0206671	0.0250544
0.404	0.0362378	0.0191636	0.0242592
0.406	0.0341703	0.0196912	0.0232968
0.408	0.0321028	0.0202188	0.0223343
0.41	0.0336843	0.0210799	0.0224164
0.412	0.0352658	0.021941	0.0224984
0.414	0.0342964	0.0204922	0.0212583
0.416	0.033327	0.0190433	0.0200182
0.418	0.0353892	0.0207901	0.0149127
0.42	0.0374515	0.022537	0.00980717
0.422	0.0389174	0.0252871	0.00703352
0.424	0.0403833	0.0280373	0.00425987
0.426	0.0407616	0.030648	0.00359722
0.428	0.0411399	0.0332587	0.00293458
0.43	0.0421382	0.0365638	0.00523491
0.432	0.0431364	0.0398689	0.00753524
0.434	0.0408956	0.0396885	0.0107664
0.436	0.0386547	0.0395081	0.0139976
0.438	0.0386074	0.0386087	0.0126345
0.44	0.0385601	0.0377093	0.0112713
0.442	0.0382685	0.0366267	0.0114764
0.444	0.0379769	0.0355442	0.0116815
0.446	0.0397055	0.0297623	0.0138304
0.448	0.0414341	0.0239804	0.0159793
0.45	0.0407905	0.0275179	0.0141901
0.452	0.0401468	0.0310553	0.012401
0.454	0.0406197	0.031326	0.0112366
0.456	0.0410926	0.0315966	0.0100722
0.458	0.0431942	0.0321188	0.00888893
0.46	0.0452959	0.0326409	0.00770563
0.462	0.0425769	0.0324933	0.00570823
0.464	0.0398579	0.0323457	0.00371082
0.466	0.0392195	0.0281767	0.00403268
0.468	0.0385811	0.0240078	0.00435454
0.47	0.0384892	0.0260444	0.00204474
0.472	0.0383972	0.028081	-0.000265059
0.474	0.0408772	0.0261537	-0.000883529
0.476	0.0433571	0.0242265	-0.001502
0.478	0.0448913	0.0239886	-0.000179861
0.48	0.0464255	0.0237508	0.00114228
0.482	0.0445708	0.0254348	-0.000425987
0.484	0.0427161	0.0271188	-0.00199425
0.486	0.0434675	0.0301231	-0.00201634
0.488	0.0442188	0.0331275	-0.00203843
0.49	0.0411767	0.0331111	-0.00304502
0.492	0.0381345	0.0330947	-0.00405161
0.494	0.0384156	0.0338328	-0.0044492
0.496	0.0386967	0.0345709	-0.00484679
0.498	0.0386494	0.0372992	-0.00397588
0.5	0.0386021	0.0400275	-0.00310497
0.502	0.0411189	0.038431	-0.000732067
0.504	0.0436356	0.0368345	0.00164084
0.506	0.0434937	0.0368099	0.00446498
0.508	0.0433519	0.0367853	0.00728911
0.51	0.0430156	0.0373949	0.00903724
0.512	0.0426793	0.0380045	0.0107854
0.514	0.0408404	0.0388465	0.0139314
0.516	0.0390014	0.0396885	0.0170774
0.518	0.0394586	0.0397596	0.0163421
0.52	0.0399157	0.0398307	0.0156069
0.522	0.0351896	0.0390051	0.0134991
0.524	0.0304635	0.0381795	0.0113912
0.526	0.0302533	0.0354594	0.0101543
0.528	0.0300431	0.0327393	0.00891733
0.53	0.0286377	0.030525	0.00642136
0.532	0.0272322	0.0283107	0.00392539
0.534	0.0272427	0.0271324	-0.000561672
0.536	0.0272532	0.0259542	-0.00504874
0.538	0.0301246	0.0257218	-0.00192799
0.54	0.032996	0.0254894	0.00119276
0.542	0.0315984	0.0229471	0.00116752
0.544	0.0302008	0.0204047	0.00114228
0.546	0.0284301	0.0197158	-0.000523806
0.548	0.0266595	0.0190269	-0.00218989
0.55	0.0245132	0.0207163	-0.00214571
0.552	0.0223669	0.0224058	-0.00210154
0.554	0.0224877	0.0232778	-0.00309235
0.556	0.0226085	0.0241499	-0.00408317
0.558	0.0203808	0.025782	-0.00474581
0.56	0.018153	0.027414	-0.00540846
0.562	0.0212398	0.027209	-0.00112019
0.564	0.0243266	0.0270039	0.00316808
0.566	0.0259134	0.024478	0.00519389
0.568	0.0275001	0.021952	0.00721969
0.57	0.0246419	0.020391	0.00714081
0.572	0.0217836	0.01883	0.00706192
0.574	0.0246288	0.0185211	0.00616261
0.576	0.0274739	0.0182122	0.00526331
0.578	0.0275107	0.0173702	0.00424725
0.58	0.0275474	0.0165282	0.00323119
0.582	0.0259003	0.014374	0.00263481
0.584	0.0242531	0.0122198	0.00203843
0.586	0.0271376	0.0119957	0.00388437
0.588	0.0300221	0.0117715	0.00573032
0.59	0.027684	0.00981141	0.00364771
0.592	0.0253459	0.00785132	0.00156511
0.594	0.0252356	0.00819304	0.00126218
0.596	0.0251253	0.00853475	0.00095926
0.598	0.0258477	0.0109213	0.00368242
0.6	0.0265702	0.0133079	0.00640558
0.602	0.027931	0.0147404	0.00590071
0.604	0.0292918	0.0161728	0.00539584
0.606	0.0284301	0.0162275	0.00333217
0.608	0.0275684	0.0162822	0.00126849
0.61	0.0264257	0.0175561	0.00146413
0.612	0.0252829	0.01883	0.00165977
0.614	0.0235438	0.0159787	0.00218989
0.616	0.0218047	0.0131274	0.00272001
0.618	0.0222565	0.0149427	0.00308604
0.62	0.0227084	0.0167579	0.00345207
0.622	0.0204044	0.0176901	0.00197847
0.624	0.0181005	0.0186223	0.000504874
0.626	0.0147851	0.0211072	0.00183017
0.628	0.0114698	0.0235922	0.00315546
0.63	0.0131432	0.0234856	0.005866
0.632	0.0148167	0.023379	0.00857654
0.634	0.0157808	0.0236168	0.00722285
0.636	0.0167449	0.0238547	0.00586916
0.638	0.0182424	0.0215829	0.00233189
0.64	0.0197398	0.0193112	-0.00120539
0.642	0.0182003	0.0159186	-0.00204158
0.644	0.0166609	0.012526	-0.00287778
0.646	0.014596	0.0135703	-0.00548103
0.648	0.0125311	0.0146146	-0.00808429
0.65	0.00946795	0.0127256	-0.00693255
0.652	0.00640479	0.0108366	-0.0057808
0.654	0.0044844	0.00873158	-0.00875009
0.656	0.00256402	0.0066266	-0.0117194
0.658	0.000817018	0.00834066	-0.0127133
0.66	-0.000929982	0.0100547	-0.0137073
0.662	-0.00438195	0.011386	-0.0103341
0.664	-0.00783391	0.0127174	-0.00696095
0.666	-0.00535659	0.0116676	-0.00826415
0.668	-0.00287927	0.0106179	-0.00956736
0.67	-0.00231182	0.0103199	-0.00534851
0.672	-0.00174437	0.0100219	-0.00112965
0.674	-0.00391696	0.00965832	0.00195954
0.676	-0.00608954	0.00929474	0.00504874
0.678	-0.00531193	0.010309	0.00599853
0.68	-0.00453432	0.0113232	0.00694832
0.682	-0.00535134	0.00929747	0.00522544
0.684	-0.00616835	0.00727176	0.00350256
0.686	-0.00701427	0.00796887	-0.000119907
0.688	-0.00786019	0.00866597	-0.00374238
0.69	-0.0089872	0.0119902	-0.00335741
0.692	-0.0101142	0.0153144	-0.00297244
0.694	-0.00776561	0.0153172	-0.00396641
0.696	-0.00541701	0.0153199	-0.00496038
0.698	-0.00139235	0.0151258	-0.00302609
0.7	0.00263232	0.0149317	-0.00109179
0.702	0.00222513	0.0134528	0.00183017
0.704	0.00181793	0.0119738	0.00475212
0.706	0.00205962	0.0119055	0.00384335
0.708	0.00230131	0.0118371	0.00293458
0.71	0.00334163	0.0125971	0.0026569
0.712	0.00438195	0.0133571	0.00237922
0.714	0.00660445	0.0154375	0.00452809
0.716	0.00882695	0.0175178	0.00667695
0.718	0.00987252	0.0180044	0.00805273
0.72	0.0109181	0.0184911	0.00942852
0.722	0.00884534	0.015812	0.00822944
0.724	0.00677258	0.0131329	0.00703037
0.726	0.0034651	0.0118508	0.00419361
0.728	0.000157624	0.0105687	0.00135685
0.73	0.000585836	0.00969933	0.00177021
0.732	0.00101405	0.00883	0.00218358
0.734	0.00345985	0.00758068	0.00817264
0.736	0.00590565	0.00633135	0.0141617
0.738	0.0074346	0.00536088	0.0138777
0.74	0.00896355	0.0043904	0.0135937
0.742	0.0105083	0.00402407	0.0152251
0.744	0.012053	0.00365775	0.0168565
0.746	0.0138184	0.00212959	0.0165315
0.748	0.0155838	0.000601424	0.0162064
0.75	0.0157072	0.00425644	0.0191947
0.752	0.0158307	0.00791146	0.0221829
0.754	0.0140627	0.00560691	0.0211006
0.756	0.0122947	0.00330236	0.0200182
0.758	0.0109102	-0.000445601	0.0224511
0.76	0.00952575	-0.00419357	0.024884
0.762	0.0071535	-0.000779118	0.0264238
0.764	0.00478126	0.00263533	0.0279637
0.766	0.00429526	0.00194369	0.0318418
0.768	0.00380925	0.00125206	0.0357198
0.77	0.00340731	-0.00209678	0.0341452
0.772	0.00300537	-0.00544562	0.0325707
0.774	0.0039117	-0.00530893	0.0298191
0.776	0.00481804	-0.00517225	0.0270675
0.778	0.00122159	-0.00565065	0.023079
0.78	-0.00237487	-0.00612906	0.0190905
0.782	-0.00285037	-0.00531714	0.0162538
0.784	-0.00332587	-0.00450521	0.013417
0.786	-0.00450542	-0.00390105	0.0157426
0.788	-0.00568497	-0.0032969	0.0180682
0.79	-0.00586624	-9.02136e-05	0.0213593
0.792	-0.00604751	0.00311647	0.0246505
0.794	-0.00701164	0.00503283	0.0245463
0.796	-0.00797578	0.00694918	0.0244422
0.798	-0.00670428	0.00738111	0.0248461
0.8	-0.00543278	0.00781304	0.02525
0.802	-0.00337053	0.00348826	0.0263828
0.804	-0.00130828	-0.000836526	0.0275156
0.806	0.000727698	-0.00293604	0.0257486
0.808	0.00276368	-0.00503556	0.0239815
0.81	0.00382238	-0.00551123	0.023079
0.812	0.00488109	-0.0059869	0.0221766
0.814	0.00420594	-0.00611539	0.0250828
0.816	0.00353078	-0.00624387	0.0279889
0.818	0.00472347	-0.00703393	0.0308762
0.82	0.00591616	-0.00782398	0.0337634
0.822	0.00323392	-0.00659379	0.0367548
0.824	0.000551684	-0.00536361	0.0397462
0.826	0.00189937	-0.00509023	0.0424757
0.828	0.00324706	-0.00481686	0.0452051
0.83	0.00275579	-0.00586115	0.0450631
0.832	0.00226453	-0.00690544	0.0449211
0.834	0.00249046	-0.00901863	0.0438388
0.836	0.00271639	-0.0111318	0.0427565
0.838	0.00294494	-0.00850742	0.0401185
0.84	0.0031735	-0.00588302	0.0374806
0.842	0.00199657	-0.00820397	0.032801
0.844	0.000819645	-0.0105249	0.0281215
0.846	-0.00207538	-0.01152	0.026935
0.848	-0.00497041	-0.0125151	0.0257486
0.85	-0.00624979	-0.0121734	0.0246568
0.852	-0.00752918	-0.0118317	0.023565
0.854	-0.00809137	-0.0104593	0.019283
0.856	-0.00865356	-0.00908697	0.0150011
0.858	-0.00913694	-0.00745766	0.0162475
0.86	-0.00962032	-0.00582835	0.0174939
0.862	-0.0114566	-0.00327776	0.0180145
0.864	-0.013293	-0.000727176	0.0185352
0.866	-0.0155601	-0.000781851	0.0229339
0.868	-0.0178273	-0.000836526	0.0273326
0.87	-0.0158859	-0.0031028	0.0240509
0.872	-0.0139445	-0.00536908	0.0207692
0.874	-0.0138919	-0.0075342	0.0211227
0.876	-0.0138394	-0.00969933	0.0214761
0.878	-0.014349	-0.00969386	0.0201129
0.88	-0.0148587	-0.00968839	0.0187497
0.882	-0.0137606	-0.00992623	0.0197626
0.884	-0.0126625	-0.0101641	0.0207756
0.886	-0.0138683	-0.0113314	0.0217695
0.888	-0.0150741	-0.0124987	0.0227635
0.89	-0.0142965	-0.00846914	0.0256097
0.892	-0.0135189	-0.0044396	0.0284559
0.894	-0.0127255	-0.00600604	0.0272158
0.896	-0.0119321	-0.00757248	0.0259757
0.898	-0.0110284	-0.00727723	0.0221829
0.9	-0.0101247	-0.00698199	0.01839
0.902	-0.010172	-0.00731004	0.0177274
0.904	-0.0102193	-0.00763809	0.0170647
0.906	-0.00821747	-0.00641063	0.0179987
0.908	-0.00621564	-0.00518318	0.0189328
0.91	-0.00694071	-0.00745219	0.0212078
0.912	-0.00766578	-0.0097212	0.0234829
0.914	-0.0101326	-0.0139831	0.0195071
0.916	-0.0125994	-0.018245	0.0155312
0.918	-0.0143412	-0.0164818	0.0166451
0.92	-0.0160829	-0.0147185	0.0177589
0.922	-0.0171574	-0.0132587	0.0186582
0.924	-0.0182318	-0.0117988	0.0195575
0.926	-0.0209824	-0.00961185	0.0203969
0.928	-0.0237329	-0.00742485	0.0212362
0.93	-0.0262129	-0.00574087	0.0200971
0.932	-0.0286928	-0.00405688	0.018958
0.934	-0.027994	-0.00401314	0.0189075
0.936	-0.0272952	-0.0039694	0.018857
0.938	-0.0268302	-0.00258886	0.0197469
0.94	-0.0263652	-0.00120832	0.0206367
0.942	-0.0260369	-0.00149809	0.0189864
0.944	-0.0257085	-0.00178787	0.0173361
0.946	-0.0243319	-0.00439586	0.0187182
0.948	-0.0229553	-0.00700386	0.0201003
0.95	-0.0204675	-0.00476765	0.0204884
0.952	-0.0179796	-0.00253145	0.0208765
0.954	-0.0167633	-0.00325589	0.0218705
0.956	-0.015547	-0.00398033	0.0228645
0.958	-0.0143963	-0.0019765	0.0207061
0.96	-0.0132457	2.73375e-05	0.0185478
0.962	-0.0121922	0.000710774	0.0190811
0.964	-0.0111388	0.00139421	0.0196143
0.966	-0.0127045	0.00469384	0.0236281
0.968	-0.0142702	0.00799347	0.0276418
0.97	-0.0156547	0.00464463	0.0263481
0.972	-0.0170392	0.0012958	0.0250544
0.974	-0.0175225	0.00119465	0.0206146
0.976	-0.0180059	0.0010935	0.0161749
0.978	-0.0164376	-0.00209132	0.0130983
0.98	-0.0148692	-0.00527613	0.0100217
0.982	-0.0145145	-0.00635049	0.0105834
0.984	-0.0141599	-0.00742485	0.0111451
0.986	-0.0160882	-0.00810829	0.00880373
0.988	-0.0180164	-0.00879173	0.00646238
0.99	-0.018266	-0.0103636	0.00565774
0.992	-0.0185156	-0.0119355	0.0048531
0.994	-0.0172861	-0.00957904	0.00786341
0.996	-0.0160566	-0.00722256	0.0108737
0.998	-0.0156705	-0.00500822	0.0124514
1	-0.0152843	-0.00279389	0.0140292
1.002	-0.0142466	-0.00336797	0.0131393
1.004	-0.0132089	-0.00394206	0.0122495
1.006	-0.0128017	-0.00351286	0.0113881
1.008	-0.0123945	-0.00308366	0.0105266
1.01	-0.0103165	-0.0043986	0.012483
1.012	-0.00823848	-0.00571353	0.0144394
1.014	-0.00664385	-0.00741392	0.0133918
1.016	-0.00504922	-0.00911431	0.0123442
1.018	-0.00623403	-0.00804268	0.0145908
1.02	-0.00741884	-0.00697105	0.0168375
1.022	-0.00795476	-0.00378077	0.018106
1.024	-0.00849068	-0.000590489	0.0193745
1.026	-0.0072113	0.00173319	0.0202076
1.028	-0.00593192	0.00405688	0.0210406
1.03	-0.00574014	0.00452162	0.0137294
1.032	-0.00554837	0.00498635	0.00641821
1.034	-0.00500456	0.00340898	0.00648447
1.036	-0.00446076	0.00183161	0.00655074
1.038	-0.00407721	0.00235102	0.0065318
1.04	-0.00369366	0.00287043	0.00651287
1.042	-0.00128726	0.0055495	0.00476475
1.044	0.00111913	0.00822857	0.00301662
1.046	0.00398001	0.00766269	0.00600484
1.048	0.00684088	0.0070968	0.00899306
1.05	0.00665962	0.00760528	0.00850397
1.052	0.00647835	0.00811376	0.00801487
1.054	0.00711935	0.00907057	0.00915399
1.056	0.00776036	0.0100274	0.0102931
1.058	0.00981472	0.0103254	0.010921
1.06	0.0118691	0.0106233	0.011549
1.062	0.00980422	0.00855662	0.00594173
1.064	0.00773934	0.00648991	0.000334479
1.066	0.00748452	0.00293604	0.00082042
1.068	0.00722969	-0.000617826	0.00130636
1.07	0.00519109	-0.00375617	0.000107286
1.072	0.00315248	-0.00689451	-0.00109179
1.074	0.00233546	-0.00217059	-0.00265374
1.076	0.00151844	0.00255332	-0.00421569
1.078	-0.00218047	-0.00320395	-0.00665487
1.08	-0.00587938	-0.00896122	-0.00909404
1.082	-0.00877178	-0.0137371	-0.00809691
1.084	-0.0116642	-0.0185129	-0.00709979
1.086	-0.00983574	-0.0196174	-0.00588493
1.088	-0.0080073	-0.0207218	-0.00467008
1.09	-0.00799679	-0.0219356	-0.00697672
1.092	-0.00798628	-0.0231494	-0.00928336
1.094	-0.00958091	-0.0207273	-0.00826099
1.096	-0.0111755	-0.0183052	-0.00723863
1.098	-0.0109312	-0.0132751	-0.00590387
1.1	-0.0106869	-0.00824498	-0.00456911
1.102	-0.00993031	-0.00749593	-0.00584391
1.104	-0.00917372	-0.00674688	-0.00711872
1.106	-0.00912906	-0.004415	-0.00842823
1.108	-0.0090844	-0.00208311	-0.00973775
1.11	-0.00993032	-0.00343632	-0.00936856
1.112	-0.0107762	-0.00478952	-0.00899937
1.114	-0.00872449	-0.0068699	-0.00858285
1.116	-0.00667275	-0.00895028	-0.00816633
1.118	-0.00547218	-0.00494261	-0.0106812
1.12	-0.00427161	-0.000934941	-0.0131961
1.122	-0.00604488	0.000582288	-0.0124641
1.124	-0.00781815	0.00209952	-0.011732
1.126	-0.00958354	0.00111263	-0.0129689
1.128	-0.0113489	0.000125752	-0.0142059
1.13	-0.00936287	-0.00099235	-0.0128869
1.132	-0.00737681	-0.00211045	-0.0115679
1.134	-0.00458423	0.00191089	-0.00768986
1.136	-0.00179166	0.00593223	-0.0038118
1.138	0.00170497	0.0102133	-0.00218673
1.14	0.00520159	0.0144943	-0.000561672
1.142	0.00616047	0.0123757	-0.00146098
1.144	0.00711935	0.010257	-0.00236028
1.146	0.0084828	0.00830512	0.00065318
1.148	0.00984625	0.00635322	0.00366664
1.15	0.0101352	0.00438219	0.00263796
1.152	0.0104242	0.00241116	0.00160928
1.154	0.011496	0.00493714	0.00171973
1.156	0.0125679	0.00746313	0.00183017
1.158	0.0145224	0.00493168	0.000971882
1.16	0.016477	0.00240023	0.000113597
1.162	0.016674	0.0022362	0.00162822
1.164	0.016871	0.00207218	0.00314284
1.166	0.0190252	0.00655826	0.00366033
1.168	0.0211794	0.0110443	0.00417783
1.17	0.0224299	0.0115829	0.00145151
1.172	0.0236804	0.0121214	-0.00127481
1.174	0.0226007	0.0131548	0.00318386
1.176	0.0215209	0.0141881	0.00764252
1.178	0.022556	0.0102324	0.00742164
1.18	0.0235911	0.00627668	0.00720076
1.182	0.0263127	0.00388739	0.00580605
1.184	0.0290344	0.00149809	0.00441133
1.186	0.0276446	0.00318208	0.00532326
1.188	0.0262549	0.00486607	0.00623519
1.19	0.0249335	0.00954624	0.00588809
1.192	0.0236121	0.0142264	0.00554099
1.194	0.0238249	0.0159787	0.00391908
1.196	0.0240377	0.0177311	0.00229718
1.198	0.0248731	0.0208858	0.00100659
1.2	0.0257085	0.0240406	-0.000283991
1.202	0.0242426	0.0239996	-0.00297244
1.204	0.0227767	0.0239585	-0.0056609
1.206	0.0223143	0.0223702	-0.00490043
1.208	0.0218519	0.0207819	-0.00413996
1.21	0.0244081	0.0216485	-0.00879742
1.212	0.0269642	0.0225151	-0.0134549
1.214	0.0295545	0.0214107	-0.0138998
1.216	0.0321448	0.0203063	-0.0143447
1.218	0.0332009	0.0166157	-0.0142248
1.22	0.034257	0.0129251	-0.0141049
1.222	0.0328121	0.0101805	-0.0143731
1.224	0.0313672	0.00743579	-0.0146413
1.226	0.0266936	0.00895028	-0.0137073
1.228	0.0220201	0.0104648	-0.0127733
1.23	0.0189018	0.0114025	-0.00943167
1.232	0.0157834	0.0123401	-0.00609004
1.234	0.0170786	0.0147786	-0.00583129
1.236	0.0183737	0.0172171	-0.00557254
1.238	0.0167449	0.0164216	-0.00626043
1.24	0.0151161	0.0156261	-0.00694832
1.242	0.0171101	0.0144943	-0.00882267
1.244	0.019104	0.0133625	-0.010697
1.246	0.0207433	0.0099563	-0.00964624
1.248	0.0223826	0.00655005	-0.00859547
1.25	0.0215735	0.00451341	-0.00977562
1.252	0.0207643	0.00247677	-0.0109558
1.254	0.0197529	0.00230181	-0.0125493
1.256	0.0187415	0.00212685	-0.0141428
1.258	0.0205883	0.00438766	-0.0157805
1.26	0.0224352	0.00664847	-0.0174181
1.262	0.0223905	0.0126162	-0.0168281
1.264	0.0223458	0.018584	-0.016238
1.266	0.0240823	0.0182122	-0.0165062
1.268	0.0258188	0.0178404	-0.0167744
1.27	0.0238853	0.0133407	-0.0161086
1.272	0.0219518	0.00884093	-0.0154428
1.274	0.0201549	0.00932754	-0.0121706
1.276	0.0183579	0.00981415	-0.0088984
1.278	0.016498	0.00758888	-0.011691
1.28	0.014638	0.00536361	-0.0144836
1.282	0.0157046	0.00608532	-0.0145719
1.284	0.0167712	0.00680703	-0.0146603
1.286	0.0160225	0.00596503	-0.0150705
1.288	0.0152738	0.00512304	-0.0154807
1.29	0.0155654	0.00155277	-0.0169669
1.292	0.015857	-0.0020175	-0.0184531
1.294	0.0188729	0.000317114	-0.0191568
1.296	0.0218887	0.00265173	-0.0198605
1.298	0.0186574	0.00398307	-0.0241109
1.3	0.0154261	0.0053144	-0.0283613
1.302	0.01075	0.0055495	-0.0248398
1.304	0.00607378	0.00578461	-0.0213183
1.306	0.00786807	0.00816843	-0.0204253
1.308	0.00966235	0.0105523	-0.0195323
1.31	0.0137028	0.0126736	-0.0217285
1.312	0.0177432	0.014795	-0.0239247
1.314	0.01995	0.0168836	-0.0246694
1.316	0.0221567	0.0189722	-0.0254141
1.318	0.0239194	0.0184008	-0.0240604
1.32	0.0256822	0.0178295	-0.0227067
1.322	0.0237067	0.0195517	-0.0192199
1.324	0.0217311	0.021274	-0.0157331
1.326	0.0222723	0.0192893	-0.014676
1.328	0.0228135	0.0173046	-0.013619
1.33	0.0227898	0.0169848	-0.0145751
1.332	0.0227662	0.0166649	-0.0155312
1.334	0.020147	0.0217251	-0.0183711
1.336	0.0175278	0.0267852	-0.021211
1.338	0.0161407	0.0226518	-0.0234167
1.34	0.0147536	0.0185184	-0.0256223
1.342	0.0123026	0.0164325	-0.0265469
1.344	0.0098515	0.0143467	-0.0274714
1.346	0.00989354	0.0156644	-0.027929
1.348	0.00993557	0.016982	-0.0283865
1.35	0.00896355	0.0147267	-0.0263765
1.352	0.00799154	0.0124713	-0.0243665
1.354	0.0104794	0.0125506	-0.0232021
1.356	0.0129672	0.0126299	-0.0220377
1.358	0.0159568	0.0138792	-0.0177242
1.36	0.0189464	0.0151285	-0.0134107
1.362	0.017357	0.016151	-0.00971882
1.364	0.0157677	0.0171734	-0.00602693
1.366	0.0165321	0.0184692	-0.00437347
1.368	0.0172966	0.019765	-0.00272001
1.37	0.0172835	0.0229225	0.00102237
1.372	0.0172703	0.0260799	0.00476475
1.374	0.0177485	0.0249646	0.00255908
1.376	0.0182266	0.0238492	0.000353412
1.378	0.0182476	0.0207874	-0.000940327
1.38	0.0182686	0.0177256	-0.00223407
1.382	0.0170313	0.0176928	-0.0021678
1.384	0.0157939	0.01766	-0.00210154
1.386	0.0163167	0.0184391	-0.00290618
1.388	0.0168395	0.0192182	-0.00371082
1.39	0.0179691	0.0146392	-0.00419045
1.392	0.0190988	0.0100602	-0.00467008
1.394	0.0170024	0.0129498	-0.00516233
1.396	0.014906	0.0158393	-0.00565459
1.398	0.013687	0.0161455	-0.00483417
1.4	0.0124681	0.0164517	-0.00401375
1.402	0.00866932	0.0175725	-0.00333532
1.404	0.00487058	0.0186934	-0.0026569
1.406	0.00673843	0.0164298	-0.00232873
1.408	0.00860627	0.0141663	-0.00200056
1.41	0.0102902	0.0101067	-0.00368242
1.412	0.0119742	0.00604705	-0.00536428
1.414	0.01504	0.00570806	-0.00526331
1.416	0.0181057	0.00536908	-0.00516233
1.418	0.0186154	0.00445601	-0.00558832
1.42	0.0191251	0.00354293	-0.00601431
1.422	0.0181294	0.00341992	-0.0054621
1.424	0.0171337	0.0032969	-0.0049099
1.426	0.016519	0.00280482	-0.00488781
1.428	0.0159043	0.00231275	-0.00486572
1.43	0.013201	-0.00064243	-0.00689784
1.432	0.0104978	-0.00359761	-0.00892995
1.434	0.00781815	-0.00332423	-0.00646869
1.436	0.00513854	-0.00305086	-0.00400743
1.438	0.00520685	-0.00273101	-0.00246126
1.44	0.00527515	-0.00241116	-0.000915084
1.442	0.00396162	0.000106616	0.000343945
1.444	0.00264808	0.0026244	0.00160297
1.446	0.00215945	0.00392566	0.00361931
1.448	0.00167081	0.00522692	0.00563565
1.45	0.00221462	0.00177967	0.00459119
1.452	0.00275842	-0.00166758	0.00354674
1.454	0.00352027	-0.00189449	0.00165662
1.456	0.00428212	-0.00212139	-0.000233504
1.458	0.0052699	-0.00409242	-0.00431036
1.46	0.00625767	-0.00606345	-0.00838721
1.462	0.00296333	-0.000366322	-0.00743742
1.464	-0.00033101	0.0053308	-0.00648763
1.466	0.00112438	0.00736198	-0.0083525
1.468	0.00257978	0.00939315	-0.0102174
1.47	0.00100617	0.0103172	-0.0127954
1.472	-0.000567447	0.0112412	-0.0153734
1.474	0.000585836	0.00936581	-0.0132056
1.476	0.00173912	0.00749046	-0.0110378
1.478	-0.000690919	0.00388465	-0.0107002
1.48	-0.00312096	0.000278842	-0.0103625
1.482	-0.00205437	-0.00184801	-0.0077151
1.484	-0.000987777	-0.00397487	-0.00506767
1.486	-0.00033101	-0.00786772	-0.0041873
1.488	0.000325756	-0.0117606	-0.00330692
1.49	0.000827526	-0.0116485	-0.00283045
1.492	0.0013293	-0.0115364	-0.00235397
1.494	0.00222775	-0.0145162	-0.00220882
1.496	0.00312621	-0.017496	-0.00206367
1.498	0.00207276	-0.0154976	-0.000429143
1.5	0.0010193	-0.0134992	0.00120539
1.502	0.00216996	-0.0113861	0.000119908
1.504	0.00332061	-0.00927287	-0.000965571
1.506	0.000924728	-0.00486607	0.00277996
1.508	-0.00147116	-0.000459269	0.00652549
1.51	-0.00211742	-0.000215966	0.0101353
1.512	-0.00276368	2.73375e-05	0.0137452
1.514	-0.000102456	0.00101422	0.0136852
1.516	0.00255876	0.0020011	0.0136253
1.518	-0.00102981	-0.000191362	0.00924234
1.52	-0.00461838	-0.00238383	0.00485941
1.522	-0.00301325	-0.00378077	0.00290302
1.524	-0.00140811	-0.00517771	0.000946638
1.526	-0.00288715	-0.00634776	-0.00113281
1.528	-0.00436619	-0.0075178	-0.00321226
1.53	-0.00560879	-0.0101449	-0.0053138
1.532	-0.00685139	-0.0127721	-0.00741533
1.534	-0.00494677	-0.0107026	-0.00664224
1.536	-0.00304214	-0.00863317	-0.00586916
1.538	-0.00365425	-0.0108366	-0.00738693
1.54	-0.00426636	-0.01304	-0.00890471
1.542	-0.00682775	-0.0127611	-0.00840299
1.544	-0.00938914	-0.0124823	-0.00790127
1.546	-0.0107894	-0.0117797	-0.00485941
1.548	-0.0121896	-0.0110771	-0.00181755
1.55	-0.0117036	-0.0152625	0.000571138
1.552	-0.0112176	-0.0194479	0.00295982
1.554	-0.0119348	-0.0169984	0.00428512
1.556	-0.012652	-0.014549	0.00561041
1.558	-0.0140522	-0.0142647	0.00598275
1.56	-0.0154524	-0.0139804	0.0063551
1.562	-0.0154078	-0.0137179	0.00881951
1.564	-0.0153631	-0.0134555	0.0112839
1.566	-0.0150216	-0.0130946	0.0111924
1.568	-0.0146801	-0.0127338	0.0111009
1.57	-0.0177353	-0.012228	0.00728911
1.572	-0.0207906	-0.0117223	0.00347732
1.574	-0.0190935	-0.011233	0.00198478
1.576	-0.0173964	-0.0107436	0.000492252
1.578	-0.0148587	-0.0103992	0.00126218
1.58	-0.0123209	-0.0100547	0.00203212
1.582	-0.0169656	-0.0128213	0.00317439
1.584	-0.0216103	-0.0155878	0.00431667
1.586	-0.0247443	-0.0169465	0.00361931
1.588	-0.0278784	-0.0183052	0.00292196
1.59	-0.0276683	-0.0163423	0.00245495
1.592	-0.0274581	-0.0143795	0.00198794
1.594	-0.0265885	-0.0154265	0.00470164
1.596	-0.025719	-0.0164736	0.00741533
1.598	-0.02667	-0.0170722	0.00723232
1.6	-0.027621	-0.0176709	0.0070493
1.602	-0.0271087	-0.0155988	0.00721969
1.604	-0.0265964	-0.0135266	0.00739009
1.606	-0.0287322	-0.0137671	0.00772141
1.608	-0.030868	-0.0140077	0.00805273
1.61	-0.0342727	-0.0180209	0.00611213
1.612	-0.0376774	-0.022034	0.00417152
1.614	-0.0346274	-0.0228869	0.00392539
1.616	-0.0315774	-0.0237398	0.00367927
1.618	-0.0289818	-0.0240542	0.00529171
1.62	-0.0263863	-0.0243686	0.00690415
1.622	-0.0229579	-0.0206261	0.00760781
1.624	-0.0195296	-0.0168836	0.00831148
1.626	-0.0214868	-0.0131302	0.00362562
1.628	-0.023444	-0.00937675	-0.00106023
1.63	-0.0229264	-0.0115856	-0.000151462
1.632	-0.0224089	-0.0137945	0.00075731
1.634	-0.02393	-0.0143959	0.000659491
1.636	-0.025451	-0.0149973	0.000561672
1.638	-0.024655	-0.0163806	-0.00207629
1.64	-0.023859	-0.0177639	-0.00471426
1.642	-0.0238459	-0.0124276	0.00282414
1.644	-0.0238328	-0.00709134	0.0103625
1.646	-0.0215446	-0.00785952	0.0103215
1.648	-0.0192564	-0.0086277	0.0102805
1.65	-0.0205016	-0.0132887	0.0120444
1.652	-0.0217469	-0.0179498	0.0138083
1.654	-0.0188991	-0.0181739	0.0167082
1.656	-0.0160514	-0.0183981	0.019608
1.658	-0.0194298	-0.0187125	0.0177779
1.66	-0.0228082	-0.0190269	0.0159477
1.662	-0.0222565	-0.0213943	0.0180713
1.664	-0.0217048	-0.0237617	0.0201949
1.666	-0.0210034	-0.0229935	0.0207377
1.668	-0.020302	-0.0222254	0.0212804
1.67	-0.0200708	-0.0248798	0.0211637
1.672	-0.0198396	-0.0275343	0.0210469
1.674	-0.0204438	-0.0278268	0.0195323
1.676	-0.0210481	-0.0281193	0.0180177
1.678	-0.0188361	-0.0290597	0.0142437
1.68	-0.0166241	-0.0300001	0.0104698
1.682	-0.0162274	-0.0279061	0.0133792
1.684	-0.0158307	-0.025812	0.0162885
1.686	-0.0172835	-0.0247158	0.0180335
1.688	-0.0187362	-0.0236196	0.0197784
1.69	-0.0191461	-0.0243112	0.0180208
1.692	-0.0195559	-0.0250028	0.0162632
1.694	-0.0202048	-0.0265583	0.0137357
1.696	-0.0208537	-0.0281138	0.0112082
1.698	-0.0225954	-0.0244205	0.0092171
1.7	-0.0243372	-0.0207273	0.007226
1.702	-0.0234229	-0.0208858	0.0107633
1.704	-0.0225087	-0.0210444	0.0143005
1.706	-0.0228056	-0.0200794	0.0123
1.708	-0.0231024	-0.0191143	0.0102994
1.71	-0.0288242	-0.016099	0.00985766
1.712	-0.0345459	-0.0130837	0.00941589
1.714	-0.0312122	-0.0105769	0.0114512
1.716	-0.0278784	-0.00807002	0.0134864
1.718	-0.0287349	-0.0105468	0.0120507
1.72	-0.0295913	-0.0130236	0.010615
1.722	-0.0274739	-0.0155933	0.00957682
1.724	-0.0253565	-0.018163	0.00853868
1.726	-0.0253013	-0.0187207	0.0130068
1.728	-0.0252461	-0.0192784	0.0174749
1.73	-0.02424	-0.0170531	0.0191063
1.732	-0.0232338	-0.0148278	0.0207377
1.734	-0.021119	-0.0130509	0.0207882
1.736	-0.0190042	-0.011274	0.0208387
1.738	-0.0177353	-0.0108092	0.0178094
1.74	-0.0164665	-0.0103445	0.0147802
1.742	-0.0165269	-0.00715968	0.017273
1.744	-0.0165873	-0.00397487	0.0197658
1.746	-0.0190436	-0.00500002	0.018715
1.748	-0.0214999	-0.00602518	0.0176643
1.75	-0.0206304	-0.00459543	0.0144299
1.752	-0.0197608	-0.00316568	0.0111956
1.754	-0.0212109	-0.00645437	0.0109873
1.756	-0.0226611	-0.00974307	0.0107791
1.758	-0.0203624	-0.0113751	0.00753839
1.76	-0.0180637	-0.0130072	0.00429774
1.762	-0.0172651	-0.0159705	0.00434507
1.764	-0.0164665	-0.0189339	0.0043924
1.766	-0.0185235	-0.017783	0.00559148
1.768	-0.0205804	-0.0166321	0.00679055
1.77	-0.0206645	-0.0150001	0.00521913
1.772	-0.0207486	-0.013368	0.00364771
1.774	-0.0201128	-0.0152598	-1.57773e-05
1.776	-0.0194771	-0.0171515	-0.00367927
1.778	-0.023951	-0.0181302	0.000839352
1.78	-0.0284249	-0.0191089	0.00535797
1.782	-0.0276709	-0.0173812	0.00311444
1.784	-0.0269169	-0.0156534	0.000870907
1.786	-0.0265597	-0.0133872	0.00116752
1.788	-0.0262024	-0.0111209	0.00146413
1.79	-0.0284616	-0.00992623	0.000312391
1.792	-0.0307209	-0.00873158	-0.000839352
1.794	-0.0277944	-0.00752053	0.00123379
1.796	-0.0248678	-0.00630948	0.00330692
1.798	-0.0247549	-0.00602244	0.00423463
1.8	-0.0246419	-0.0057354	0.00516233
1.802	-0.024014	-0.00493441	0.00105392
1.804	-0.0233862	-0.00413342	-0.00305449
1.806	-0.0235228	-0.0075014	-0.00430405
1.808	-0.0236594	-0.0108694	-0.00555361
1.81	-0.021316	-0.0105331	-0.00492567
1.812	-0.0189727	-0.0101969	-0.00429774
1.814	-0.0148009	-0.0101641	-0.00433245
1.816	-0.0106291	-0.0101313	-0.00436716
1.818	-0.0109339	-0.00944509	-0.00362247
1.82	-0.0112386	-0.00875892	-0.00287778
1.822	-0.00832518	-0.00791419	-0.000268214
1.824	-0.00541176	-0.00706947	0.00234135
1.826	-0.00748189	-0.00224714	-0.000640559
1.828	-0.00955202	0.00257519	-0.00362247
1.83	-0.00890576	-0.000448334	-0.00474266
1.832	-0.0082595	-0.00347186	-0.00586285
1.834	-0.0092788	-0.00254785	-0.00402321
1.836	-0.0102981	-0.00162384	-0.00218358
1.838	-0.0100617	-0.000934941	0.000309235
1.84	-0.00982523	-0.000246037	0.00280205
1.842	-0.00856161	-0.000166758	0.000763621
1.844	-0.00729799	-8.74799e-05	-0.00127481
1.846	-0.00836196	-0.00134774	-0.00338265
1.848	-0.00942592	-0.00260799	-0.0054905
1.85	-0.00876127	-0.00561785	-0.00372975
1.852	-0.00809662	-0.0086277	-0.00196901
1.854	-0.00167344	-0.00615913	-0.00283991
1.856	0.00474974	-0.00369056	-0.00371082
1.858	0.00111125	-0.000716241	-0.00468586
1.86	-0.00252724	0.00225807	-0.0056609
1.862	0.000722444	0.00473485	-0.00362247
1.864	0.00397213	0.00721162	-0.00158404
1.866	0.00426898	0.00633409	-0.00188697
1.868	0.00456584	0.00545656	-0.00218989
1.87	0.00291342	0.00515038	-0.00611844
1.872	0.00126099	0.0048442	-0.010047
1.874	-0.00142387	0.0028759	-0.0098829
1.876	-0.00410873	0.000907604	-0.00971882
1.878	-0.0030868	0.00445874	-0.00789496
1.88	-0.00206488	0.00800987	-0.00607111
1.882	0.000433466	0.0132505	-0.00247388
1.884	0.00293181	0.0184911	0.00112334
1.886	0.000425585	0.0155906	0.00343945
1.888	-0.00208064	0.01269	0.00575556
1.89	0.000478126	0.0129525	0.00733329
1.892	0.00303689	0.0132149	0.00891102
1.894	0.00628395	0.0157409	0.00938118
1.896	0.009531	0.0182669	0.00985135
1.898	0.012518	0.0144014	0.0120602
1.9	0.015505	0.0105359	0.014269
1.902	0.0156258	0.0114517	0.0103562
1.904	0.0157466	0.0123675	0.00644345
1.906	0.0148876	0.0124686	0.0076583
1.908	0.0140285	0.0125698	0.00887315
1.91	0.0132719	0.011766	0.0080906
1.912	0.0125153	0.0109623	0.00730805
1.914	0.0151766	0.0132149	0.00767092
1.916	0.0178378	0.0154675	0.0080338
1.918	0.0155207	0.0152379	0.00463222
1.92	0.0132036	0.0150083	0.00123063
1.922	0.0127649	0.0160307	9.15083e-05
1.924	0.0123262	0.0170531	-0.00104761
1.926	0.0110731	0.0135238	-0.000851974
1.928	0.00981998	0.00999457	-0.000656336
1.93	0.0125206	0.0109705	-0.00366349
1.932	0.0152212	0.0119465	-0.00667064
1.934	0.0154498	0.010596	-0.00655705
1.936	0.0156783	0.00924553	-0.00644345
1.938	0.0140863	0.00896122	-0.00822944
1.94	0.0124943	0.00867691	-0.0100154
1.942	0.0119794	0.0092674	-0.0102773
1.944	0.0114645	0.00985789	-0.0105392
1.946	0.0122211	0.0097376	-0.0114007
1.948	0.0129777	0.00961732	-0.0122621
1.95	0.014173	0.0114161	-0.00981979
1.952	0.0153683	0.0132149	-0.00737747
1.954	0.0140522	0.0124385	-0.00953896
1.956	0.012736	0.0116622	-0.0117004
1.958	0.0148771	0.00883273	-0.0116342
1.96	0.0170181	0.00600331	-0.0115679
1.962	0.0168211	0.0079716	-0.0100028
1.964	0.0166241	0.0099399	-0.0084377
1.966	0.0180374	0.0114544	-0.00993023
1.968	0.0194508	0.0129689	-0.0114228
1.97	0.0172914	0.00992623	-0.0103909
1.972	0.0151319	0.00688357	-0.0093591
1.974	0.0187231	0.0055577	-0.00603008
1.976	0.0223143	0.00423184	-0.00270107
1.978	0.0233809	0.00699565	-0.00220567
1.98	0.0244475	0.00975947	-0.00171026
1.982	0.027043	0.0133024	-0.00141049
1.984	0.0296386	0.0168453	-0.00111072
1.986	0.0300011	0.0193768	-0.00486256
1.988	0.0303636	0.0219082	-0.00861441
1.99	0.030918	0.0196775	-0.0104162
1.992	0.0314723	0.0174468	-0.0122179
1.994	0.0319819	0.0172144	-0.0109652
1.996	0.0324916	0.016982	-0.00971251
1.998	0.0285247	0.014169	-0.0104887
2	0.0245578	0.011356	-0.011265
2.002	0.0258714	0.0119929	-0.0106023
2.004	0.0271849	0.0126299	-0.0099397
2.006	0.0253538	0.0110826	-0.0142879
2.008	0.0235228	0.0095353	-0.0186361
2.01	0.0253249	0.0116622	-0.0194029
2.012	0.0271271	0.013789	-0.0201697
2.014	0.0248941	0.017824	-0.017131
2.016	0.0226611	0.021859	-0.0140923
2.018	0.0212372	0.0209788	-0.0145814
2.02	0.0198133	0.0200985	-0.0150705
2.022	0.019724	0.0213314	-0.0124388
2.024	0.0196347	0.0225643	-0.00980717
2.026	0.020457	0.0197513	-0.0118929
2.028	0.0212792	0.0169383	-0.0139787
2.03	0.0209036	0.0157573	-0.0119371
2.032	0.0205279	0.0145763	-0.00989552
2.034	0.022183	0.0125042	-0.00778452
2.036	0.023838	0.010432	-0.00567352
2.038	0.0208983	0.00793333	-0.00756048
2.04	0.0179586	0.00543469	-0.00944745
2.042	0.0159857	0.00929473	-0.00889209
2.044	0.0140128	0.0131548	-0.00833673
2.046	0.0130592	0.0150957	-0.00900568
2.048	0.0121055	0.0170367	-0.00967464
2.05	0.0106134	0.0169957	-0.0120412
2.052	0.00912118	0.0169547	-0.0144078
2.054	0.00857475	0.0190132	-0.0119813
2.056	0.00802832	0.0210717	-0.00955473
2.058	0.00903974	0.01728	-0.0101448
2.06	0.0100512	0.0134883	-0.0107349
2.062	0.0101431	0.0135348	-0.00978508
2.064	0.0102351	0.0135812	-0.00883529
2.066	0.0119794	0.0117578	-0.00755102
2.068	0.0137238	0.00993443	-0.00626674
2.07	0.016632	0.0110389	-0.00491936
2.072	0.0195401	0.0121433	-0.00357198
2.074	0.0196767	0.0105058	-0.00449022
2.076	0.0198133	0.00886827	-0.00540846
2.078	0.0229606	0.0108803	-0.00397588
2.08	0.0261078	0.0128923	-0.0025433
2.082	0.0254668	0.0139476	-0.00267899
2.084	0.0248258	0.0150028	-0.00281467
2.086	0.0233231	0.0139995	-0.00676846
2.088	0.0218204	0.0129962	-0.0107223
2.09	0.0193484	0.0152762	-0.0118772
2.092	0.0168763	0.0175561	-0.0130321
2.094	0.0161932	0.0126518	-0.014676
2.096	0.0155102	0.00774744	-0.01632
2.098	0.0133087	0.00762988	-0.0183174
2.1	0.0111072	0.00751233	-0.0203149
2.102	0.0118454	0.0104456	-0.0175128
2.104	0.0125837	0.013379	-0.0147108
2.106	0.0121922	0.0140515	-0.0151557
2.108	0.0118008	0.014724	-0.0156006
2.11	0.0135163	0.0149618	-0.0143069
2.112	0.0152317	0.0151996	-0.0130131
2.114	0.0149139	0.0148661	-0.0138682
2.116	0.014596	0.0145326	-0.0147234
2.118	0.0125495	0.0148333	-0.0163705
2.12	0.010503	0.015134	-0.0180177
2.122	0.0100984	0.0132778	-0.0180587
2.124	0.00969388	0.0114216	-0.0180997
2.126	0.00663335	0.0102734	-0.020176
2.128	0.00357281	0.00912524	-0.0222523
2.13	0.00657818	0.00662933	-0.0201034
2.132	0.00958354	0.00413342	-0.0179546
2.134	0.0101641	-0.000615093	-0.0151557
2.136	0.0107447	-0.00536361	-0.0123568
2.138	0.00810976	-0.00393933	-0.0102679
2.14	0.00547481	-0.00251505	-0.00817895
2.142	0.0034257	-0.00516405	-0.0124578
2.144	0.00137658	-0.00781304	-0.0167366
2.146	0.00342307	-0.00496175	-0.0178315
2.148	0.00546955	-0.00211045	-0.0189265
2.15	0.00471559	-0.00363588	-0.0201381
2.152	0.00396162	-0.00516131	-0.0213498
2.154	0.00424271	-0.0062138	-0.0223848
2.156	0.00452381	-0.0072663	-0.0234198
2.158	0.00380399	-0.00578187	-0.0240036
2.16	0.00308418	-0.00429745	-0.0245873
2.162	-0.000903711	-0.00604158	-0.0211479
2.164	-0.0048916	-0.00778571	-0.0177084
2.166	-0.00443186	-0.00703939	-0.0144362
2.168	-0.00397213	-0.00629308	-0.011164
2.17	-0.00247207	-0.00626028	-0.0119497
2.172	-0.000972015	-0.00622747	-0.0127354
2.174	0.00166293	-0.00494535	-0.0133539
2.176	0.00429788	-0.00366322	-0.0139724
2.178	0.00458161	-0.00432205	-0.0122432
2.18	0.00486533	-0.00498088	-0.010514
2.182	0.00883483	-0.00390926	-0.00779399
2.184	0.0128043	-0.00283763	-0.00507398
2.186	0.0133245	-0.00340898	-0.0097062
2.188	0.0138446	-0.00398033	-0.0143384
2.19	0.0145881	-0.00536908	-0.00882267
2.192	0.0153316	-0.00675782	-0.00330692
2.194	0.0144883	-0.00812469	-0.00120854
2.196	0.013645	-0.00949156	0.00088984
2.198	0.0119216	-0.00677696	0.000934016
2.2	0.0101983	-0.00406235	0.000978193
2.202	0.00868771	-0.00278842	-0.000892995
2.204	0.00717715	-0.0015145	-0.00276418
2.206	0.00606327	-0.00297978	-0.00419045
2.208	0.0049494	-0.00444507	-0.00561672
2.21	0.00512015	-0.00250684	-0.00790127
2.212	0.00529091	-0.000568619	-0.0101858
2.214	0.00663335	0.00219246	-0.00829255
2.216	0.00797578	0.00495355	-0.00639927
2.218	0.00557464	0.00195463	-0.00649394
2.22	0.0031735	-0.00104429	-0.0065886
2.222	0.000966761	0.000691638	-0.00701143
2.224	-0.00123998	0.00242757	-0.00743426
2.226	-0.00206225	0.00301532	-0.00597013
2.228	-0.00288452	0.00360308	-0.004506
2.23	-0.00190988	0.00350466	-0.00563881
2.232	-0.000935236	0.00340625	-0.00677162
2.234	0.000735579	0.00174413	-0.000839353
2.236	0.00240639	8.20124e-05	0.00509291
2.238	0.00287927	-0.00242483	0.00382442
2.24	0.00335214	-0.00493168	0.00255592
2.242	0.00331799	-0.00173319	0.00155249
2.244	0.00328383	0.00146529	0.00054905
2.246	0.00657555	0.000784585	0.00123378
2.248	0.00986727	0.000103882	0.00191852
2.25	0.0116432	0.000254238	0.00665487
2.252	0.0134191	0.000404594	0.0113912
2.254	0.0135005	0.00563425	0.0127985
2.256	0.0135819	0.0108639	0.0142059
2.258	0.00999074	0.0100137	0.0119182
2.26	0.00639954	0.00916351	0.00963046
2.262	0.00526727	0.00985515	0.0101196
2.264	0.004135	0.0105468	0.0106087
2.266	0.00438195	0.00902683	0.00801802
2.268	0.00462889	0.00750687	0.00542739
2.27	0.00682775	0.00733191	0.00651287
2.272	0.0090266	0.00715695	0.00759835
2.274	0.0086667	0.0039858	0.00891733
2.276	0.00830679	0.000814656	0.0102363
2.278	0.00623666	0.00407875	0.00537375
2.28	0.00416653	0.00734284	0.000511185
2.282	0.00357018	0.00454349	-0.00122432
2.284	0.00297384	0.00174413	-0.00295982
2.286	-0.000709308	0.00136687	-0.00232242
2.288	-0.00439246	0.000989616	-0.00168502
2.29	-0.00563243	-0.00114271	-0.00474897
2.292	-0.00687241	-0.00327503	-0.00781292
2.294	-0.0108235	-0.00451888	-0.00552206
2.296	-0.0147746	-0.00576274	-0.00323119
2.298	-0.0139208	-0.00709134	-0.00328483
2.3	-0.013067	-0.00841994	-0.00333848
2.302	-0.0129357	-0.00810009	-0.0020542
2.304	-0.0128043	-0.00778024	-0.000769932
2.306	-0.0131905	-0.00580374	-0.000520651
2.308	-0.0135767	-0.00382724	-0.00027137
2.31	-0.0142518	0.000278842	-0.00224984
2.312	-0.014927	0.00438493	-0.00422832
2.314	-0.00842501	0.00735924	-0.000965571
2.316	-0.00192301	0.0103336	0.00229718
2.318	-0.00197293	0.0151176	0.0053769
2.32	-0.00202284	0.0199017	0.00845663
2.322	-0.00349663	0.0169957	0.0091887
2.324	-0.00497041	0.0140897	0.00992077
2.326	-0.00483643	0.0101149	0.00761728
2.328	-0.00470245	0.00613999	0.0053138
2.33	-0.00319714	0.00680976	0.00511816
2.332	-0.00169183	0.00747953	0.00492252
2.334	-0.00145802	0.00619467	0.00404214
2.336	-0.00122421	0.00490981	0.00316177
2.338	-0.00305265	0.00275015	0.0046543
2.34	-0.00488109	0.000590489	0.00614684
2.342	-0.00445813	0.000650631	0.00459119
2.344	-0.00403518	0.000710774	0.00303555
2.346	-0.00395374	-1.36687e-05	0.00509922
2.348	-0.0038723	-0.000738111	0.0071629
2.35	-0.00372255	0.000702573	0.00898044
2.352	-0.00357281	0.00214326	0.010798
2.354	-0.00533295	0.00140788	0.01165
2.356	-0.00709308	0.000672501	0.0125019
2.358	-0.00957829	0.00430838	0.0112271
2.36	-0.0120635	0.00794426	0.00995232
2.362	-0.0141993	0.00577094	0.00840615
2.364	-0.0163351	0.00359761	0.00685997
2.366	-0.0155155	0.00165665	0.00498563
2.368	-0.0146958	-0.00028431	0.00311128
2.37	-0.0149717	-0.00559051	0.00826415
2.372	-0.0152475	-0.0108967	0.013417
2.374	-0.014835	-0.0121105	0.0143132
2.376	-0.0144226	-0.0133243	0.0152093
2.378	-0.0127518	-0.011263	0.0133949
2.38	-0.011081	-0.00920179	0.0115805
2.382	-0.0117115	-0.00418536	0.0117762
2.384	-0.012342	0.000831059	0.0119718
2.386	-0.014194	-0.000587755	0.0127544
2.388	-0.0160461	-0.00200657	0.0135369
2.39	-0.0146617	-0.00273101	0.0168691
2.392	-0.0132772	-0.00345545	0.0202013
2.394	-0.0152081	-0.00374523	0.0187908
2.396	-0.017139	-0.00403501	0.0173803
2.398	-0.0164848	-0.000631495	0.0201886
2.4	-0.0158307	0.00277202	0.022997
2.402	-0.0135898	-4.37399e-05	0.0219147
2.404	-0.0113489	-0.0028595	0.0208323
2.406	-0.00957566	-0.002187	0.019324
2.408	-0.00780239	-0.0015145	0.0178157
2.41	-0.00742147	-0.00744126	0.0138682
2.412	-0.00704054	-0.013368	0.00992077
2.414	-0.00752129	-0.0123975	0.0124073
2.416	-0.00800205	-0.0114271	0.0148938
2.418	-0.00868508	-0.00898035	0.0188129
2.42	-0.00936812	-0.00653365	0.0227319
2.422	-0.00860627	-0.00692184	0.0232873
2.424	-0.00784442	-0.00731004	0.0238427
2.426	-0.007784	-0.00922639	0.024884
2.428	-0.00772358	-0.0111427	0.0259253
2.43	-0.00734003	-0.00979501	0.0218105
2.432	-0.00695647	-0.00844727	0.0176958
2.434	-0.00656767	-0.010421	0.0142785
2.436	-0.00617886	-0.0123948	0.0108611
2.438	-0.00705368	-0.0125752	0.011814
2.44	-0.00792849	-0.0127557	0.012767
2.442	-0.0110757	-0.0160252	0.0122243
2.444	-0.0142229	-0.0192948	0.0116815
2.446	-0.0166793	-0.0179552	0.0109053
2.448	-0.0191356	-0.0166157	0.010129
2.45	-0.0188597	-0.0164954	0.00861441
2.452	-0.0185839	-0.0163751	0.00709979
2.454	-0.0202547	-0.0187125	0.00864281
2.456	-0.0219255	-0.0210498	0.0101858
2.458	-0.0206409	-0.0240652	0.00938434
2.46	-0.0193562	-0.0270805	0.00858285
2.462	-0.0196242	-0.0284255	0.0101827
2.464	-0.0198922	-0.0297705	0.0117825
2.466	-0.0220516	-0.028122	0.0116689
2.468	-0.0242111	-0.0264736	0.0115553
2.47	-0.026247	-0.0268344	0.0129279
2.472	-0.028283	-0.0271953	0.0143005
2.474	-0.0278259	-0.0247841	0.0138083
2.476	-0.0273688	-0.022373	0.013316
2.478	-0.023972	-0.0194588	0.0116752
2.48	-0.0205752	-0.0165446	0.0100344
2.482	-0.0200156	-0.016017	0.0103341
2.484	-0.0194561	-0.0154894	0.0106339
2.486	-0.020922	-0.0151832	0.012808
2.488	-0.0223879	-0.014877	0.0149821
2.49	-0.0237855	-0.0178568	0.0162412
2.492	-0.0251831	-0.0208366	0.0175002
2.494	-0.0243582	-0.0187699	0.0179009
2.496	-0.0235333	-0.0167032	0.0183017
2.498	-0.0196137	-0.0154347	0.0156132
2.5	-0.0156941	-0.0141663	0.0129248
2.502	-0.0189937	-0.0129607	0.00874378
2.504	-0.0222933	-0.0117551	0.0045628
2.506	-0.0228791	-0.0103226	0.00546526
2.508	-0.023465	-0.00889014	0.00636772
2.51	-0.0272217	-0.0124604	0.00211731
2.512	-0.0309784	-0.0160307	-0.00213309
2.514	-0.0313646	-0.0200083	-0.00443973
2.516	-0.0317507	-0.0239859	-0.00674637
2.518	-0.03003	-0.0243003	-0.00934332
2.52	-0.0283093	-0.0246146	-0.0119403
2.522	-0.0302559	-0.0216704	-0.0095642
2.524	-0.0322026	-0.0187262	-0.00718814
2.526	-0.0287795	-0.0202653	-0.00224669
2.528	-0.0253565	-0.0218044	0.00269476
2.53	-0.0228056	-0.0207819	0.00274209
2.532	-0.0202547	-0.0197595	0.00278943
2.534	-0.0194219	-0.018163	0.008728
2.536	-0.0185891	-0.0165665	0.0146666
2.538	-0.0159831	-0.0164736	0.0165441
2.54	-0.013377	-0.0163806	0.0184216
2.542	-0.012405	-0.0157819	0.0175759
2.544	-0.011433	-0.0151832	0.0167303
2.546	-0.00954414	-0.0158093	0.0181691
2.548	-0.00765527	-0.0164353	0.019608
2.55	-0.00849594	-0.0125998	0.0169606
2.552	-0.0093366	-0.00876439	0.0143132
2.554	-0.0135058	-0.0106069	0.0140607
2.556	-0.0176749	-0.0124495	0.0138083
2.558	-0.0194298	-0.0109022	0.0149884
2.56	-0.0211847	-0.00935488	0.0161686
2.562	-0.0232495	-0.00820124	0.0140166
2.564	-0.0253144	-0.0070476	0.0118645
2.566	-0.0228555	-0.0083926	0.0126881
2.568	-0.0203966	-0.0097376	0.0135117
2.57	-0.0159516	-0.011017	0.0106907
2.572	-0.0115066	-0.0122964	0.00786972
2.574	-0.00994345	-0.00979228	0.00657282
2.576	-0.00838035	-0.00728817	0.00527593
2.578	-0.00946532	-0.00847461	0.00602062
2.58	-0.0105503	-0.00966106	0.00676531
2.582	-0.00839873	-0.00808095	0.00538637
2.584	-0.00624717	-0.00650085	0.00400743
2.586	-0.00785493	-0.0122007	0.00113597
2.588	-0.0094627	-0.0179006	-0.0017355
2.59	-0.00929982	-0.0207983	-0.00206367
2.592	-0.00913694	-0.0236961	-0.00239184
2.594	-0.00977795	-0.024046	-0.00478368
2.596	-0.0104189	-0.0243959	-0.00717552
2.598	-0.00979108	-0.0262686	-0.00703668
2.6	-0.00916321	-0.0281412	-0.00689784
2.602	-0.00966235	-0.0260663	-0.00579027
2.604	-0.0101615	-0.0239914	-0.0046827
2.606	-0.00740045	-0.0239804	-0.00532642
2.608	-0.0046394	-0.0239695	-0.00597013
2.61	-0.00476025	-0.0220176	-0.0051718
2.612	-0.00488109	-0.0200657	-0.00437347
2.614	-0.00455796	-0.0185785	-0.00525069
2.616	-0.00423483	-0.0170914	-0.0061279
2.618	-0.00443974	-0.0143248	-0.00905302
2.62	-0.00464466	-0.0115583	-0.0119781
2.622	-0.00546167	-0.00828598	-0.0118046
2.624	-0.00627869	-0.00501369	-0.011631
2.626	-0.00704579	-0.00402954	-0.0125966
2.628	-0.0078129	-0.00304539	-0.0135622
2.63	-0.0100932	-0.00588575	-0.0115364
2.632	-0.0123735	-0.00872612	-0.00951056
2.634	-0.0127019	-0.00700932	-0.00893626
2.636	-0.0130303	-0.00529253	-0.00836197
2.638	-0.0136213	-0.0039694	-0.00779399
2.64	-0.0142124	-0.00264627	-0.007226
2.642	-0.0136949	-0.0033051	-0.00970935
2.644	-0.0131774	-0.00396393	-0.0121927
2.646	-0.0111125	-0.00522966	-0.0122463
2.648	-0.00904762	-0.00649538	-0.0123
2.65	-0.0103454	-0.00436579	-0.0117383
2.652	-0.0116432	-0.0022362	-0.0111766
2.654	-0.0110862	-0.00380264	-0.0120539
2.656	-0.0105293	-0.00536908	-0.0129311
2.658	-0.00887161	-0.00556044	-0.00960207
2.66	-0.00721393	-0.0057518	-0.00627305
2.662	-0.00555625	-0.00609899	-0.00721338
2.664	-0.00389857	-0.00644617	-0.00815371
2.666	0.000149743	-0.00398033	-0.00875956
2.668	0.00419805	-0.0015145	-0.00936541
2.67	0.00882169	0.00048934	-0.00708716
2.672	0.0134453	0.00249318	-0.00480892
2.674	0.0136581	0.00545382	-0.00325328
2.676	0.0138709	0.00841447	-0.00169764
2.678	0.0151083	0.0107354	0.000956104
2.68	0.0163456	0.0130564	0.00360985
2.682	0.0168421	0.0139093	0.00655389
2.684	0.0173386	0.0147622	0.00949794
2.686	0.016167	0.0161701	0.00813793
2.688	0.0149953	0.017578	0.00677793
2.69	0.0130644	0.0203172	0.00226878
2.692	0.0111335	0.0230564	-0.00224038
2.694	0.0107526	0.0227174	-0.00179861
2.696	0.0103717	0.0223784	-0.00135685
2.698	0.0120793	0.0235704	0.000558517
2.7	0.0137869	0.0247623	0.00247388
2.702	0.0150189	0.0253992	-0.00170079
2.704	0.016251	0.0260362	-0.00587547
2.706	0.0178877	0.0206644	-0.0075384
2.708	0.0195244	0.0152926	-0.00920132
2.71	0.0165532	0.00950797	-0.0106307
2.712	0.0135819	0.00372336	-0.0120602
2.714	0.0119794	0.00279662	-0.0140828
2.716	0.0103769	0.00186988	-0.0161055
2.718	0.00815442	0.0028841	-0.0163926
2.72	0.00593192	0.00389832	-0.0166798
2.722	0.00537498	0.00386825	-0.0160739
2.724	0.00481804	0.00383818	-0.0154681
2.726	0.00807561	0.00612906	-0.0143984
2.728	0.0113332	0.00841994	-0.0133287
2.73	0.0111361	0.0115801	-0.00956736
2.732	0.0109391	0.0147404	-0.00580605
2.734	0.0140706	0.0160936	-0.00287778
2.736	0.017202	0.0174468	5.04874e-05
2.738	0.0177931	0.0142373	-0.00125903
2.74	0.0183842	0.0110279	-0.00256854
2.742	0.0185261	0.0114489	-0.00264112
2.744	0.0186679	0.0118699	-0.0027137
2.746	0.0187888	0.00805635	-0.00336057
2.748	0.0189096	0.00424277	-0.00400743
2.75	0.0201943	0.00283763	-0.00558201
2.752	0.0214789	0.00143248	-0.00715658
2.754	0.0214211	-0.000423731	-0.00726387
2.756	0.0213633	-0.00227994	-0.00737116
2.758	0.0168054	-0.00288957	-0.00929283
2.76	0.0122474	-0.00349919	-0.0112145
2.762	0.0117246	-0.00303993	-0.0126187
2.764	0.0112018	-0.00258066	-0.0140229
2.766	0.0116143	0.000552217	-0.015995
2.768	0.0120267	0.00368509	-0.0179672
2.77	0.0125232	0.0055577	-0.0196806
2.772	0.0130197	0.00743032	-0.021394
2.774	0.0138552	0.00723622	-0.0207156
2.776	0.0146906	0.00704213	-0.0200372
2.778	0.0167791	0.010309	-0.0198163
2.78	0.0188676	0.0135758	-0.0195954
2.782	0.0165006	0.0155823	-0.02111
2.784	0.0141336	0.0175889	-0.0226247
2.786	0.0129567	0.0195025	-0.0231421
2.788	0.0117798	0.0214162	-0.0236596
2.79	0.0143307	0.0228459	-0.0215802
2.792	0.0168815	0.0242757	-0.0195007
2.794	0.0187468	0.0232068	-0.0226247
2.796	0.020612	0.0221379	-0.0257486
2.798	0.0197844	0.0239558	-0.0256476
2.8	0.0189569	0.0257738	-0.0255466
2.802	0.0192564	0.0237043	-0.0267488
2.804	0.0195559	0.0216349	-0.0279511
2.806	0.0217521	0.0228623	-0.0323908
2.808	0.0239483	0.0240898	-0.0368305
2.81	0.0244922	0.0177994	-0.037307
2.812	0.025036	0.0115091	-0.0377835
2.814	0.0230473	0.0113505	-0.0384619
2.816	0.0210586	0.011192	-0.0391403
2.818	0.02207	0.0133571	-0.0346091
2.82	0.0230814	0.0155222	-0.0300778
2.822	0.0226059	0.0158995	-0.0292984
2.824	0.0221304	0.0162767	-0.0285191
2.826	0.0212057	0.0176627	-0.0270644
2.828	0.020281	0.0190487	-0.0256097
2.83	0.017843	0.0152926	-0.0204001
2.832	0.0154051	0.0115364	-0.0151904
2.834	0.017252	0.0124303	-0.0137547
2.836	0.0190988	0.0133243	-0.0123189
2.838	0.0181688	0.0111509	-0.0159225
2.84	0.0172388	0.00897762	-0.019526
2.842	0.0166425	0.00328049	-0.0190053
2.844	0.0160461	-0.00241663	-0.0184847
2.846	0.0163929	-0.00268727	-0.0166892
2.848	0.0167397	-0.00295791	-0.0148938
2.85	0.0160277	-0.00119191	-0.0146319
2.852	0.0153158	0.000574087	-0.01437
2.854	0.0173886	0.000959545	-0.0164052
2.856	0.0194613	0.001345	-0.0184405
2.858	0.0192958	0.00392019	-0.0144773
2.86	0.0191303	0.00649538	-0.010514
2.862	0.0183658	0.00849648	-0.00957367
2.864	0.0176014	0.0104976	-0.00863334
2.866	0.016146	0.00864137	-0.00694201
2.868	0.0146906	0.00678516	-0.00525069
2.87	0.0165348	0.0061974	-0.00817264
2.872	0.018379	0.00560965	-0.0110946
2.874	0.0192196	0.00826685	-0.0119592
2.876	0.0200603	0.010924	-0.0128238
2.878	0.0206671	0.0110935	-0.0118645
2.88	0.021274	0.011263	-0.0109053
2.882	0.0204438	0.0102515	-0.0103941
2.884	0.0196137	0.00924006	-0.0098829
2.886	0.0205568	0.00726083	-0.010271
2.888	0.0214999	0.0052816	-0.0106591
2.89	0.0200787	0.00747406	-0.00987975
2.892	0.0186574	0.00966652	-0.00910035
2.894	0.0147667	0.00940682	-0.0095358
2.896	0.0108761	0.00914711	-0.00997125
2.898	0.00892152	0.00778571	-0.0120444
2.9	0.00696698	0.0064243	-0.0141175
2.902	0.00562718	0.00665667	-0.0114922
2.904	0.00428737	0.00688904	-0.00886684
2.906	0.00793637	0.00703666	-0.00564196
2.908	0.0115854	0.00718428	-0.00241708
2.91	0.0114251	0.0021952	-0.00185541
2.912	0.0112649	-0.00279389	-0.00129374
2.914	0.0110179	-0.00218153	0.00450915
2.916	0.010771	-0.00156917	0.010312
2.918	0.0107946	-0.00135047	0.00728911
2.92	0.0108183	-0.00113177	0.00426618
2.922	0.0114435	-0.00208585	0.00334163
2.924	0.0120687	-0.00303993	0.00241708
2.926	0.0107762	-0.00121652	0.00130321
2.928	0.00948371	0.000606892	0.000189328
2.93	0.00907126	-0.000221433	-0.000384966
2.932	0.00865881	-0.00104976	-0.00095926
2.934	0.00827264	-0.000199563	0.000517495
2.936	0.00788646	0.000650631	0.00199425
2.938	0.00643632	0.00313561	0.00237291
2.94	0.00498617	0.00562058	0.00275156
2.942	0.00418755	0.00714874	0.00136947
2.944	0.00338892	0.00867691	-1.26218e-05
2.946	0.00462364	0.00642157	-0.00017355
2.948	0.00585836	0.00416623	-0.000334479
2.95	0.00738994	0.00479226	0.000709979
2.952	0.00892152	0.00541828	0.00175444
2.954	0.00913694	0.00516678	0.00469217
2.956	0.00935236	0.00491527	0.0076299
2.958	0.00857212	0.00589396	0.00522544
2.96	0.00779188	0.00687264	0.00282098
2.962	0.00648623	0.00833246	0.00187434
2.964	0.00518058	0.00979228	0.000927705
2.966	0.00623403	0.0106753	0.00302924
2.968	0.00728749	0.0115583	0.00513078
2.97	0.00671478	0.0138464	0.0056609
2.972	0.00614208	0.0161346	0.00619101
2.974	0.00600285	0.0166731	0.00587862
2.976	0.00586361	0.0172117	0.00556623
2.978	0.0035518	0.0168809	0.00629514
2.98	0.00123998	0.0165501	0.00702405
2.982	0.00276368	0.0144342	0.005866
2.984	0.00428737	0.0123183	0.00470795
2.986	0.00510965	0.0114079	0.00532326
2.988	0.00593192	0.0104976	0.00593858
2.99	0.00515956	0.00928107	0.00479314
2.992	0.0043872	0.00806455	0.00364771
2.994	0.00281096	0.00755881	0.000624781
2.996	0.00123472	0.00705306	-0.00239815
2.998	0.00030474	0.00718155	-0.00360669
3	-0.000625242	0.00731004	-0.00481523
3.002	-0.00210691	0.00899949	-0.00405161
3.004	-0.00358857	0.0106889	-0.00328799
3.006	-0.00326019	0.00976494	-0.00163768
3.008	-0.00293181	0.00884093	1.26218e-05
3.01	-0.00229343	0.00525699	0.000646869
3.012	-0.00165505	0.00167305	0.00128112
3.014	-0.000354654	0.00119191	0.00464168
3.016	0.000945744	0.000710774	0.00800225
3.018	0.000543803	0.00250411	0.0100596
3.02	0.000141862	0.00429745	0.012117
3.022	-0.00060948	0.00100055	0.00908457
3.024	-0.00136082	-0.00229635	0.00605217
3.026	0.00116379	-0.00139421	0.0114922
3.028	0.0036884	-0.000492074	0.0169322
3.03	0.0023775	-5.19412e-05	0.0173361
3.032	0.00106659	0.000388192	0.01774
3.034	-0.000273215	0.0015555	0.0169858
3.036	-0.00161302	0.00272281	0.0162317
3.038	-0.00271113	0.00412249	0.0150326
3.04	-0.00380925	0.00552217	0.0138335
3.042	-0.00113752	0.00492074	0.0143037
3.044	0.00153421	0.00431932	0.0147739
3.046	0.000824899	0.00396393	0.0179293
3.048	0.000115591	0.00360854	0.0210848
3.05	0.000375671	0.00758888	0.0189832
3.052	0.00063575	0.0115692	0.0168817
3.054	-0.0006988	0.0110525	0.0170837
3.056	-0.00203335	0.0105359	0.0172856
3.058	-0.00459211	0.00650631	0.0170994
3.06	-0.00715088	0.00247677	0.0169133
3.062	-0.00600022	0.00068617	0.0141396
3.064	-0.00484957	-0.00110443	0.011366
3.066	-0.00498617	0.00210772	0.00874694
3.068	-0.00512278	0.00531987	0.0061279
3.07	-0.00768943	0.0050875	0.00435138
3.072	-0.0102561	0.00485513	0.00257486
3.074	-0.0082884	0.00631495	0.00256539
3.076	-0.00632072	0.00777477	0.00255592
3.078	-0.00356756	0.00439586	0.00184279
3.08	-0.000814391	0.00101695	0.00112965
3.082	-0.00180742	-0.00109897	0.00404846
3.084	-0.00280045	-0.00321488	0.00696726
3.086	-0.00315511	-0.00457082	0.0100501
3.088	-0.00350976	-0.00592676	0.013133
3.09	-0.00408772	-0.00924006	0.0111798
3.092	-0.00466567	-0.0125534	0.00922657
3.094	-0.00542489	-0.00484146	0.0106339
3.096	-0.00618412	0.00287043	0.0120412
3.098	-0.00882695	0.00228541	0.0143573
3.1	-0.0114698	0.00170039	0.0166735
3.102	-0.0148613	0.000606891	0.017374
3.104	-0.0182529	-0.000486607	0.0180745
3.106	-0.0178614	-0.00251778	0.0172888
3.108	-0.01747	-0.00454895	0.0165031
3.11	-0.0176197	-0.00357027	0.0157079
3.112	-0.0177695	-0.00259159	0.0149127
3.114	-0.0188886	-0.00607712	0.0137168
3.116	-0.0200077	-0.00956264	0.0125209
3.118	-0.0209771	-0.0144342	0.0100407
3.12	-0.0219465	-0.0193057	0.00756048
3.122	-0.0249388	-0.0219465	0.00518758
3.124	-0.027931	-0.0245873	0.00281467
3.126	-0.0275422	-0.0258968	0.00469532
3.128	-0.0271534	-0.0272062	0.00657598
3.13	-0.0259975	-0.0251614	0.0115017
3.132	-0.0248416	-0.0231166	0.0164273
3.134	-0.0263994	-0.020689	0.0198321
3.136	-0.0279573	-0.0182614	0.0232368
3.138	-0.0272164	-0.0176108	0.0204064
3.14	-0.0264756	-0.0169602	0.0175759
3.142	-0.0229133	-0.0161045	0.0165819
3.144	-0.019351	-0.0152488	0.015588
3.146	-0.0172152	-0.0109596	0.0159067
3.148	-0.0150794	-0.00667034	0.0162254
3.15	-0.0128017	-0.00636963	0.0179356
3.152	-0.010524	-0.00606892	0.0196459
3.154	-0.00872712	-0.00363862	0.0186046
3.156	-0.0069302	-0.00120832	0.0175633
3.158	-0.00884796	-0.00190269	0.018308
3.16	-0.0107657	-0.00259706	0.0190527
3.162	-0.010855	-0.000470204	0.0181755
3.164	-0.0109444	0.00165665	0.0172982
3.166	-0.0126414	0.00142428	0.0186866
3.168	-0.0143385	0.00119191	0.020075
3.17	-0.014617	-0.000565885	0.0173298
3.172	-0.0148955	-0.00232368	0.0145845
3.174	-0.0154866	-0.00494535	0.0162948
3.176	-0.0160777	-0.00756701	0.0180051
3.178	-0.0173964	-0.00759981	0.0156385
3.18	-0.0187152	-0.00763262	0.0132719
3.182	-0.0173728	-0.00580374	0.0125808
3.184	-0.0160304	-0.00397487	0.0118898
3.186	-0.0153079	-0.0068371	0.00989237
3.188	-0.0145855	-0.00969933	0.00789496
3.19	-0.0161722	-0.0142237	0.00292827
3.192	-0.017759	-0.018748	-0.00203843
3.194	-0.0198764	-0.0172718	-0.00507714
3.196	-0.0219938	-0.0157956	-0.00811584
3.198	-0.0219649	-0.0169656	-0.00836197
3.2	-0.021936	-0.0181357	-0.0086081
3.202	-0.0241506	-0.0154949	-0.00721654
3.204	-0.0263652	-0.0128541	-0.00582498
3.206	-0.0247549	-0.0112384	-0.00463222
3.208	-0.0231445	-0.00962278	-0.00343945
3.21	-0.0229474	-0.00889014	-0.00312075
3.212	-0.0227504	-0.0081575	-0.00280205
3.214	-0.0202521	-0.00910884	-0.000732067
3.216	-0.0177537	-0.0100602	0.00133792
3.218	-0.0201759	-0.0084254	0.00305133
3.22	-0.022598	-0.00679062	0.00476475
3.222	-0.021697	-0.00600604	0.00691992
3.224	-0.0207959	-0.00522145	0.0090751
3.226	-0.0197293	-0.0017496	0.00966202
3.228	-0.0186627	0.00172226	0.0102489
3.23	-0.0172861	0.00172773	0.0095642
3.232	-0.0159095	0.00173319	0.00887947
3.234	-0.0160277	0.00171679	0.00943798
3.236	-0.016146	0.00170039	0.0099965
3.238	-0.0187599	2.187e-05	0.00781292
3.24	-0.0213738	-0.00165665	0.00562934
3.242	-0.0227688	-0.00703393	0.00272001
3.244	-0.0241638	-0.0124112	-0.000189328
3.246	-0.0244265	-0.0123292	0.00279258
3.248	-0.0246892	-0.0122472	0.00577449
3.25	-0.024261	-0.0163423	0.00465746
3.252	-0.0238328	-0.0204375	0.00354043
3.254	-0.0252619	-0.0214408	0.00240446
3.256	-0.026691	-0.0224441	0.00126849
3.258	-0.0280098	-0.0237152	0.00179546
3.26	-0.0293286	-0.0249864	0.00232242
3.262	-0.0282751	-0.0240132	0.0047679
3.264	-0.0272217	-0.02304	0.00721338
3.266	-0.0267146	-0.0237371	0.00624466
3.268	-0.0262076	-0.0244342	0.00527593
3.27	-0.0284328	-0.0246201	0.00514971
3.272	-0.0306579	-0.024806	0.00502349
3.274	-0.0297253	-0.0230127	0.0092455
3.276	-0.0287927	-0.0212193	0.0134675
3.278	-0.0284748	-0.0216103	0.00912875
3.28	-0.0281569	-0.0220012	0.00478999
3.282	-0.0249545	-0.0204047	0.00269161
3.284	-0.0217521	-0.0188082	0.000593227
3.286	-0.0196347	-0.0189285	-0.000596382
3.288	-0.0175173	-0.0190487	-0.00178599
3.29	-0.0154918	-0.0199919	-3.15546e-05
3.292	-0.0134663	-0.020935	0.00172288
3.294	-0.0130014	-0.0164763	0.000201949
3.296	-0.0125364	-0.0120175	-0.00131898
3.298	-0.014751	-0.0117332	-0.000451231
3.3	-0.0169656	-0.0114489	0.000416521
3.302	-0.0159384	-0.0129115	0.000706823
3.304	-0.0149112	-0.014374	0.000997125
3.306	-0.013201	-0.0118317	0.00414312
3.308	-0.0114908	-0.00928927	0.00728911
3.31	-0.0151766	-0.0125698	0.00491305
3.312	-0.0188623	-0.0158503	0.00253699
3.314	-0.0187757	-0.015216	0.00503927
3.316	-0.018689	-0.0145818	0.00754155
3.318	-0.0181557	-0.0166075	0.00528224
3.32	-0.0176224	-0.0186332	0.00302293
3.322	-0.0148508	-0.0151996	0.00423147
3.324	-0.0120793	-0.011766	0.00544001
3.326	-0.00940227	-0.00841174	0.006475
3.328	-0.00672529	-0.00505743	0.00751
3.33	-0.00505973	-0.00560418	0.00810322
3.332	-0.00339417	-0.00615093	0.00869645
3.334	-0.00534608	-0.00536908	0.0065886
3.336	-0.00729799	-0.00458723	0.00448075
3.338	-0.0097254	-0.00679336	0.00152409
3.34	-0.0121528	-0.00899949	-0.00143258
3.342	-0.0110311	-0.00745492	-0.00162506
3.344	-0.0099093	-0.00591036	-0.00181755
3.346	-0.0119663	-0.00422637	-0.00224353
3.348	-0.0140233	-0.00254238	-0.00266952
3.35	-0.0165453	-0.00625208	-0.00228771
3.352	-0.0190673	-0.00996177	-0.0019059
3.354	-0.0172362	-0.012783	-0.00421254
3.356	-0.0154051	-0.0156042	-0.00651918
3.358	-0.0108051	-0.0142537	-0.00406423
3.36	-0.00620513	-0.0129033	-0.00160928
3.362	-0.007784	-0.0121515	-0.000621626
3.364	-0.00936287	-0.0113997	0.000366033
3.366	-0.00900821	-0.00932207	-0.000605848
3.368	-0.00865356	-0.00724443	-0.00157773
3.37	-0.0106317	-0.00702026	-0.0015872
3.372	-0.0126099	-0.00679609	-0.00159666
3.374	-0.012292	-0.00718155	-0.00126534
3.376	-0.0119742	-0.00756701	-0.000934016
3.378	-0.0107736	-0.00552763	-0.00279889
3.38	-0.00957303	-0.00348826	-0.00466377
3.382	-0.00830416	-0.00138874	-0.00140734
3.384	-0.00703529	0.000710774	0.0018491
3.386	-0.00596082	-0.000276108	-0.00348678
3.388	-0.00488635	-0.00126299	-0.00882267
3.39	0.00224614	-0.00101422	-0.00542108
3.392	0.00937863	-0.000765449	-0.00201949
3.394	0.0147221	-4.10062e-05	-0.00145151
3.396	0.0200655	0.000683436	-0.000883529
3.398	0.0207276	0.00214052	0.000220882
3.4	0.0213896	0.00359761	0.00132529
3.402	0.0209141	0.0039694	0.00230033
3.404	0.0204386	0.00434119	0.00327537
3.406	0.0196137	0.00413889	-0.00134107
3.408	0.0187888	0.00393659	-0.00595751
3.41	0.0189254	0.00270367	-0.00334794
3.412	0.019062	0.00147076	-0.000738378
3.414	0.0214999	0.00112357	-0.00274209
3.416	0.0239378	0.000776384	-0.00474581
3.418	0.0225928	-0.000388192	-0.00569876
3.42	0.0212477	-0.00155277	-0.00665171
3.422	0.0188545	-0.00143248	-0.00920132
3.424	0.0164612	-0.0013122	-0.0117509
3.426	0.018069	-0.000792786	-0.01224
3.428	0.0196767	-0.000273375	-0.0127291
3.43	0.0185524	0.00285676	-0.0105171
3.432	0.017428	0.0059869	-0.00830517
3.434	0.0173071	0.00477859	-0.0088984
3.436	0.0171863	0.00357027	-0.00949162
3.438	0.0173938	0.00586115	-0.0113092
3.44	0.0176014	0.00815203	-0.0131267
3.442	0.0199184	0.00942049	-0.0149853
3.444	0.0222355	0.0106889	-0.0168438
3.446	0.0233284	0.0117496	-0.0151052
3.448	0.0244212	0.0128103	-0.0133665
3.45	0.0200629	0.0133954	-0.0145088
3.452	0.0157046	0.0139804	-0.0156511
3.454	0.0150636	0.0105277	-0.0128774
3.456	0.0144226	0.00707493	-0.0101038
3.458	0.0110757	0.00538001	-0.0102268
3.46	0.00772883	0.00368509	-0.0103499
3.462	0.00799942	0.00344725	-0.00957367
3.464	0.00827001	0.00320942	-0.00879742
3.466	0.00938651	0.00303172	-0.00865858
3.468	0.010503	0.00285403	-0.00851974
3.47	0.00862204	0.0059787	-0.0082326
3.472	0.00674106	0.00910337	-0.00794545
3.474	0.0121029	0.0101149	-0.00940327
3.476	0.0174647	0.0111263	-0.0108611
3.478	0.0177537	0.0114079	-0.0110694
3.48	0.0180427	0.0116895	-0.0112776
3.482	0.0213187	0.00915531	-0.0101448
3.484	0.0245946	0.00662113	-0.009012
3.486	0.0262365	0.00725536	-0.00655705
3.488	0.0278784	0.00788959	-0.0041021
3.49	0.0305055	0.00672775	-0.00539584
3.492	0.0331326	0.00556591	-0.00668958
3.494	0.0358963	0.00409788	-0.00680317
3.496	0.0386599	0.00262986	-0.00691677
3.498	0.0358674	-0.000287043	-0.00570823
3.5	0.0330748	-0.00320395	-0.00449969
3.502	0.0303137	-0.00294698	-0.00810638
3.504	0.0275527	-0.00269001	-0.0117131
3.506	0.0270693	0.00195736	-0.00884791
3.508	0.0265859	0.00660473	-0.00598275
3.51	0.0259186	0.00727996	-0.00760781
3.512	0.0252514	0.0079552	-0.00923288
3.514	0.0246839	0.0105905	-0.0121391
3.516	0.0241165	0.0132259	-0.0150452
3.518	0.0247365	0.0149755	-0.016563
3.52	0.0253565	0.0167251	-0.0180808
3.522	0.0266227	0.0157491	-0.0172856
3.524	0.0278889	0.0147732	-0.0164904
3.526	0.0242715	0.0173812	-0.0133444
3.528	0.020654	0.0199891	-0.0101984
3.53	0.0215367	0.0196912	-0.0115521
3.532	0.0224194	0.0193932	-0.0129058
3.534	0.0214553	0.0216321	-0.0122022
3.536	0.0204911	0.0238711	-0.0114985
3.538	0.0201207	0.0220695	-0.0142469
3.54	0.0197503	0.020268	-0.0169953
3.542	0.0189701	0.0197322	-0.0151841
3.544	0.0181898	0.0191964	-0.0133728
3.546	0.0193536	0.0215857	-0.0134738
3.548	0.0205174	0.0239749	-0.0135748
3.55	0.0213003	0.0218891	-0.0117225
3.552	0.0220831	0.0198033	-0.00987028
3.554	0.0220569	0.0176901	-0.006475
3.556	0.0220306	0.0155769	-0.00307973
3.558	0.0214342	0.013409	-0.00373291
3.56	0.0208379	0.0112412	-0.00438609
3.562	0.0221225	0.0124085	-0.00292827
3.564	0.0234072	0.0135758	-0.00147044
3.566	0.0240455	0.0149673	0.000640558
3.568	0.0246839	0.0163587	0.00275156
3.57	0.0243345	0.0127967	-0.000788865
3.572	0.0239851	0.00923459	-0.00432929
3.574	0.0226768	0.0108065	-0.0047111
3.576	0.0213686	0.0123784	-0.00509291
3.578	0.0198738	0.0105167	-0.00853868
3.58	0.018379	0.00865504	-0.0119844
3.582	0.0198239	0.00979501	-0.00970304
3.584	0.0212687	0.010935	-0.00742164
3.586	0.0242662	0.0102844	-0.00344576
3.588	0.0272637	0.00963372	0.000530117
3.59	0.0275422	0.0113259	0.000684735
3.592	0.0278206	0.0130181	0.000839352
3.594	0.0279756	0.0153445	0.00240446
3.596	0.0281306	0.0176709	0.00396957
3.598	0.0268802	0.0168453	0.00487519
3.6	0.0256297	0.0160197	0.0057808
3.602	0.0262891	0.0187152	0.00642767
3.604	0.0269485	0.0214107	0.00707454
3.606	0.0244948	0.0220067	0.0106781
3.608	0.0220411	0.0226026	0.0142816
3.61	0.0219518	0.0272691	0.0125335
3.612	0.0218625	0.0319356	0.0107854
3.614	0.0234781	0.0313069	0.00863965
3.616	0.0250937	0.0306781	0.00649394
3.618	0.0237855	0.0295819	0.00539268
3.62	0.0224772	0.0284856	0.00429143
3.622	0.0239772	0.0272855	0.00337634
3.624	0.0254773	0.0260854	0.00246126
3.626	0.0239746	0.0255797	0.00156826
3.628	0.0224719	0.0250739	0.000675269
3.63	0.0192512	0.0212576	-0.00302293
3.632	0.0160304	0.0174413	-0.00672113
3.634	0.0153526	0.0196283	-0.00801487
3.636	0.0146748	0.0218153	-0.00930861
3.638	0.013955	0.0204758	-0.00675269
3.64	0.0132352	0.0191362	-0.00419676
3.642	0.0153079	0.0182942	-0.0063835
3.644	0.0173807	0.0174522	-0.00857023
3.646	0.018844	0.0172991	-0.0115332
3.648	0.0203072	0.0171461	-0.0144962
3.65	0.0205568	0.0159869	-0.0142627
3.652	0.0208064	0.0148278	-0.0140292
3.654	0.0186548	0.0131931	-0.0127891
3.656	0.0165032	0.0115583	-0.011549
3.658	0.0171153	0.00867691	-0.0113786
3.66	0.0177275	0.00579554	-0.0112082
3.662	0.0190226	0.00685897	-0.00805589
3.664	0.0203177	0.00792239	-0.00490359
3.666	0.0240219	0.00828325	-0.00308604
3.668	0.0277261	0.0086441	-0.00126849
3.67	0.0268933	0.00835159	-0.000429143
3.672	0.0260605	0.00805908	0.00041021
3.674	0.0255036	0.0116512	-0.00126218
3.676	0.0249466	0.0152434	-0.00293458
3.678	0.0221672	0.0185075	-0.00311759
3.68	0.0193878	0.0217716	-0.00330061
3.682	0.0228529	0.0190023	-0.00319648
3.684	0.026318	0.016233	-0.00309235
3.686	0.0263521	0.0151149	6.94201e-05
3.688	0.0263863	0.0139968	0.00323119
3.69	0.0234203	0.0143904	0.00209207
3.692	0.0204543	0.0147841	0.000952949
3.694	0.0224246	0.0146501	0.00299453
3.696	0.0243949	0.0145162	0.00503611
3.698	0.0239378	0.0132122	0.00408317
3.7	0.0234807	0.0119082	0.00313022
3.702	0.0198449	0.0088546	0.000795176
3.704	0.016209	0.00580101	-0.00153986
3.706	0.0124234	0.00356207	-0.00503927
3.708	0.0086378	0.00132313	-0.00853868
3.71	0.0074057	0.00579281	-0.0072544
3.712	0.00617361	0.0102625	-0.00597013
3.714	0.00294757	0.0108229	-0.00437978
3.716	-0.000278469	0.0113833	-0.00278943
3.718	0.000664648	0.0102433	-0.00565143
3.72	0.00160777	0.00910337	-0.00851343
3.722	0.000225928	0.00674415	-0.0038118
3.724	-0.00115591	0.00438493	0.00088984
3.726	0.000711935	0.00594863	0.00541477
3.728	0.00257978	0.00751233	0.0099397
3.73	0.00208326	0.00560691	0.0062415
3.732	0.00158675	0.00370149	0.0025433
3.734	0.000170759	0.00158284	0.00345523
3.736	-0.00124523	-0.000535814	0.00436716
3.738	-0.00250885	0.000943142	-0.000741533
3.74	-0.00377247	0.0024221	-0.00585022
3.742	-0.00543278	0.000893935	-0.00712187
3.744	-0.00709308	-0.000634229	-0.00839352
3.746	-0.00703791	-0.00416623	-0.00708401
3.748	-0.00698275	-0.00769823	-0.00577449
3.75	-0.00692758	-0.00531167	-0.00697357
3.752	-0.00687241	-0.00292511	-0.00817264
3.754	-0.00538812	-0.00270914	-0.00791705
3.756	-0.00390382	-0.00249318	-0.00766146
3.758	-0.00316299	-0.00494261	-0.00792652
3.76	-0.00242216	-0.00739205	-0.00819158
3.762	-0.00103506	-0.00924006	-0.00830833
3.764	0.000352027	-0.0110881	-0.00842508
3.766	-0.000131353	-0.00843087	-0.00210785
3.768	-0.000614734	-0.00577367	0.00420938
3.77	-0.000493889	-0.00615366	0.00602377
3.772	-0.000373044	-0.00653365	0.00783816
3.774	-0.00176276	-0.0057354	0.00574925
3.776	-0.00315248	-0.00493714	0.00366033
3.778	-0.00754757	-0.00337071	0.00138525
3.78	-0.0119426	-0.00180427	-0.00088984
3.782	-0.0112176	-0.00120011	0.00100344
3.784	-0.0104925	-0.000595957	0.00289671
3.786	-0.0106843	-9.29473e-05	0.00195954
3.788	-0.0108761	0.000410062	0.00102237
3.79	-0.0115696	0.00189722	0.000609004
3.792	-0.0122632	0.00338438	0.000195639
3.794	-0.0111887	0.0041799	0.00131898
3.796	-0.0101142	0.00497542	0.00244233
3.798	-0.0101484	0.002649	0.0031807
3.8	-0.0101825	0.000322582	0.00391908
3.802	-0.00939439	-0.00189175	0.0033795
3.804	-0.00860627	-0.00410609	0.00283991
3.806	-0.0102534	-0.00410882	0.00355936
3.808	-0.0119006	-0.00411155	0.0042788
3.81	-0.0118954	-0.00379991	0.00475843
3.812	-0.0118901	-0.00348826	0.00523806
3.814	-0.0150767	-0.0053144	0.005115
3.816	-0.0182634	-0.00714054	0.00499194
3.818	-0.0178824	-0.00621927	0.00413365
3.82	-0.0175015	-0.005298	0.00327537
3.822	-0.0162458	-0.00739752	0.00136316
3.824	-0.01499	-0.00949703	-0.00054905
3.826	-0.0162484	-0.00967746	-0.0014452
3.828	-0.0175068	-0.00985789	-0.00234135
3.83	-0.0164087	-0.0090897	-0.00154302
3.832	-0.0153105	-0.00832152	-0.000744689
3.834	-0.0169367	-0.00905143	0.000609004
3.836	-0.0185629	-0.00978134	0.0019627
3.838	-0.0191356	-0.011684	0.00082042
3.84	-0.0197083	-0.0135867	-0.000321857
3.842	-0.0211032	-0.0157081	0.000359722
3.844	-0.0224982	-0.0178295	0.0010413
3.846	-0.0214526	-0.0209487	-0.000255592
3.848	-0.0204071	-0.0240679	-0.00155249
3.85	-0.019259	-0.026397	-0.00140734
3.852	-0.018111	-0.0287262	-0.00126218
3.854	-0.0178851	-0.0269657	-0.00139471
3.856	-0.0176591	-0.0252051	-0.00152724
3.858	-0.0184709	-0.0240788	-0.00325959
3.86	-0.0192827	-0.0229525	-0.00499194
3.862	-0.0192065	-0.0210252	0.000719445
3.864	-0.0191303	-0.0190979	0.00643083
3.866	-0.0208983	-0.019713	0.00648447
3.868	-0.0226663	-0.0203281	0.00653811
3.87	-0.0259423	-0.0242948	0.00523806
3.872	-0.0292182	-0.0282615	0.00393801
3.874	-0.0327937	-0.0287098	0.00103499
3.876	-0.0363691	-0.0291581	-0.00186803
3.878	-0.0353209	-0.0295545	-7.88865e-05
3.88	-0.0342727	-0.0299509	0.00171026
3.882	-0.0329172	-0.0252516	0.00508345
3.884	-0.0315616	-0.0205523	0.00845663
3.886	-0.0328856	-0.0222254	0.00832095
3.888	-0.0342097	-0.0238984	0.00818526
3.89	-0.035053	-0.0239449	0.0098829
3.892	-0.0358962	-0.0239914	0.0115805
3.894	-0.0344198	-0.0226381	0.00730805
3.896	-0.0329434	-0.0212849	0.00303555
3.898	-0.0340442	-0.0223784	0.000719445
3.9	-0.0351449	-0.0234719	-0.00159666
3.902	-0.0322026	-0.024005	-0.00350256
3.904	-0.0292603	-0.0245381	-0.00540846
3.906	-0.0275527	-0.0259432	-0.00539584
3.908	-0.0258451	-0.0273484	-0.00538322
3.91	-0.0257794	-0.0257546	-0.00237291
3.912	-0.0257137	-0.0241608	0.000637403
3.914	-0.0247549	-0.0234528	-0.000413365
3.916	-0.023796	-0.0227448	-0.00146413
3.918	-0.0269695	-0.023245	0.000211416
3.92	-0.030143	-0.0237453	0.00188697
3.922	-0.0296727	-0.0249509	0.00440502
3.924	-0.0292025	-0.0261565	0.00692308
3.926	-0.0272059	-0.0264818	0.00744689
3.928	-0.0252093	-0.0268071	0.00797069
3.93	-0.024282	-0.029981	0.0095926
3.932	-0.0233546	-0.0331549	0.0112145
3.934	-0.0245105	-0.0350001	0.0138367
3.936	-0.0256664	-0.0368454	0.0164589
3.938	-0.0261025	-0.0366568	0.0140292
3.94	-0.0265386	-0.0364682	0.0115995
3.942	-0.0283697	-0.0325835	0.0125272
3.944	-0.0302008	-0.0286989	0.0134549
3.946	-0.0278758	-0.0263178	0.0146129
3.948	-0.0255509	-0.0239367	0.015771
3.95	-0.0247943	-0.0219	0.0139566
3.952	-0.0240377	-0.0198634	0.0121422
3.954	-0.0262786	-0.0187426	0.0110252
3.956	-0.0285194	-0.0176217	0.00990815
3.958	-0.0278023	-0.0182642	0.00850712
3.96	-0.0270851	-0.0189066	0.0071061
3.962	-0.0276052	-0.0151668	0.00924234
3.964	-0.0281254	-0.0114271	0.0113786
3.966	-0.026628	-0.010257	0.0129847
3.968	-0.0251305	-0.00908697	0.0145908
3.97	-0.0250097	-0.00770096	0.0143195
3.972	-0.0248888	-0.00631495	0.0140481
3.974	-0.0287848	-0.00635869	0.0102521
3.976	-0.0326807	-0.00640243	0.00645607
3.978	-0.0302008	-0.00517498	0.00308604
3.98	-0.0277208	-0.00394753	-0.000283991
3.982	-0.0303925	-0.00561511	0.00100344
3.984	-0.0330643	-0.0072827	0.00229086
3.986	-0.0353393	-0.00751507	0.00221513
3.988	-0.0376144	-0.00774744	0.0021394
3.99	-0.0359462	-0.0115938	0.00198794
3.992	-0.034278	-0.0154402	0.00183648
3.994	-0.0343568	-0.0140952	0.00268214
3.996	-0.0344356	-0.0127502	0.0035278
3.998	-0.0337998	-0.0134227	0.00509291
[truncated: 13,719 more rows]

## Sheet: Fig. 6 raw data
time in seconds	pdn voltage first staining	opt1 staining 1 fluorescence change % first staining	opt2 staining 1 fluorescence change % first staining	pdn voltage second staining	opt1 staining 2 fluorescence change % first staining	opt2 staining 2 fluorescence change % first staining	sampling distance:0.2 ms
0.0002	-0.00254704	0.0209422	0.0583523	0.014085	0.00363977	-0.00879233
0.0004	-0.000829452	0.02066	0.0582866	0.0235611	0.00347736	-0.0093941
0.0006	0.00148284	0.0203778	0.0582209	0.0247505	0.00331494	-0.00999586
0.0008	0.00335693	0.0200957	0.0581552	0.0159396	0.00315253	-0.0105976
0.001	0.00185844	0.019976	0.0580175	0.00239054	0.00299012	-0.0111994
0.0012	-0.00090379	0.020045	0.0577961	0.00109159	0.0028277	-0.0118012
0.0014	-0.00217144	0.0201141	0.0575747	0.00643217	0.0030374	-0.0121508
0.0016	-0.00295395	0.0201832	0.0573533	0.0128017	0.00422814	-0.011836
0.0018	-0.00179193	0.0202523	0.0571319	0.0283853	0.00541887	-0.0115211
0.002	-0.0011268	0.0203213	0.0569105	0.040025	0.00660961	-0.0112062
0.0022	0.000238663	0.0203904	0.0566891	0.0308032	0.00780035	-0.0108913
0.0024	0.00096639	0.0204595	0.0564677	0.0250596	0.00899108	-0.0105765
0.0026	0.000868577	0.0205286	0.0562463	0.0116554	0.0101818	-0.0102616
0.0028	-0.00113463	0.0205976	0.056025	-0.000829452	0.0113726	-0.0099467
0.003	-0.00258617	0.0204404	0.0555404	-0.0111194	0.0125633	-0.00963183
0.0032	-0.00213623	0.0200201	0.0547501	-0.0219022	0.013754	-0.00931695
0.0034	-0.00149849	0.0195997	0.0539598	-0.00290308	0.0147842	-0.00895375
0.0036	-0.000622089	0.0191794	0.0531695	0.00457764	0.0153909	-0.00846317
0.0038	0.000715989	0.0187591	0.0523792	-0.0134982	0.0159977	-0.00797258
0.004	0.00129895	0.0183388	0.0515889	-0.0189052	0.0166045	-0.007482
0.0042	0.00106812	0.0179185	0.0507986	-0.0150201	0.0172113	-0.00699141
0.0044	0.00090379	0.0174982	0.0500083	-0.0133925	0.017818	-0.00650083
0.0046	-0.000927265	0.0170779	0.049218	-0.00849797	0.0184248	-0.00601024
0.0048	-0.00317305	0.0166575	0.0484277	-0.00787197	0.0190316	-0.00551965
0.005	-0.0038147	0.0168702	0.0479036	-0.00407292	0.0196384	-0.00502907
0.0052	-0.00316522	0.0178184	0.0476887	0.0170272	0.0202451	-0.00453848
0.0054	-0.000895965	0.0187666	0.0474739	0.00778981	0.0207709	-0.00426341
0.0056	0.00170194	0.0197148	0.0472591	-0.00397902	0.0210829	-0.00455652
0.0058	0.0010329	0.0206631	0.0470443	-0.00907702	0.021395	-0.00484963
0.006	0.00149067	0.0216113	0.0468295	-0.000586877	0.021707	-0.00514273
0.0062	0.00177237	0.0225595	0.0466146	0.0172424	0.0220191	-0.00543584
0.0064	-0.00134199	0.0235077	0.0463998	0.0292264	0.0223311	-0.00572895
0.0066	-0.00185062	0.0244559	0.046185	0.0380765	0.0226432	-0.00602206
0.0068	-0.00166673	0.0254042	0.0459702	0.0515864	0.0229552	-0.00631516
0.007	-0.00105638	0.0261214	0.0457231	0.0465119	0.0232673	-0.00660827
0.0072	0.000821627	0.0265702	0.0454387	0.0423568	0.0235794	-0.00690138
0.0074	0.000892052	0.0270189	0.0451542	0.0287804	0.0235715	-0.00721822
0.0076	0.000712077	0.0274677	0.0448698	0.0139637	0.0227202	-0.00759763
0.0078	0.000520364	0.0279165	0.0445853	0.00592745	0.0218689	-0.00797703
0.008	-0.000528189	0.0283653	0.0443009	0.0058805	0.0210176	-0.00835644
0.0082	0.00111115	0.0288141	0.0440164	0.00843928	0.0201663	-0.00873585
0.0084	0.00245706	0.0292629	0.043732	0.0107829	0.0193149	-0.00911525
0.0086	0.00273484	0.0297116	0.0434475	0.00519973	0.0184636	-0.00949466
0.0088	0.00228882	0.0301604	0.043163	0.00493368	0.0176123	-0.00987407
0.009	0.00396729	0.0300181	0.0427868	0.00194843	0.016761	-0.0102535
0.0092	0.00257052	0.0291888	0.042304	0.00138503	0.0159097	-0.0106329
0.0094	0.00146328	0.0283594	0.0418211	0.0148988	0.0151543	-0.01081
0.0096	-0.00217536	0.0275301	0.0413383	0.00544621	0.0146515	-0.0104539
0.0098	-0.00360342	0.0267008	0.0408554	0.00348605	0.0141487	-0.0100979
0.01	-0.00120114	0.0258715	0.0403726	0.00445635	0.013646	-0.00974178
0.0102	0.0012207	0.0250421	0.0398897	-0.0108024	0.0131432	-0.0093857
0.0104	0.00200712	0.0242128	0.0394068	-0.0226886	0.0126405	-0.00902962
0.0106	0.0016902	0.0233835	0.038924	-0.0309949	0.0121377	-0.00867353
0.0108	0.000453851	0.0225541	0.0384411	-0.0163699	0.011635	-0.00831745
0.011	-0.000375601	0.0220511	0.037457	0.00565749	0.0111322	-0.00796137
0.0112	-0.000375601	0.0219272	0.0358901	0.0120818	0.0106295	-0.00760528
0.0114	-0.000219101	0.0218032	0.0343233	0.0194804	0.0105129	-0.00711044
0.0116	0.000563401	0.0216793	0.0327565	0.0256465	0.0114144	-0.00624978
0.0118	0.00129504	0.0215554	0.0311897	0.0127978	0.0123159	-0.00538912
0.012	0.00192104	0.0214315	0.0296229	0.00864273	0.0132174	-0.00452845
0.0122	0.00192495	0.0213076	0.0280561	0.00193669	0.0141188	-0.00366779
0.0124	0.00108377	0.0211837	0.0264893	-0.000582964	0.0150203	-0.00280713
0.0126	0.000618177	0.0210597	0.0249225	0.00755506	0.0159218	-0.00194646
0.0128	-0.00213623	0.0209358	0.0233556	0.018557	0.0168233	-0.0010858
0.013	-0.000129113	0.0210013	0.0219648	0.0255643	0.0177248	-0.000225137
0.0132	0.000657302	0.0212868	0.0207783	0.0229469	0.0186263	0.000635526
0.0134	0.000598614	0.0215723	0.0195919	0.00721858	0.0193296	0.00154109
0.0136	0.00143198	0.0218578	0.0184054	0.0040025	0.0195102	0.00256502
0.0138	0.000223013	0.0221433	0.017219	6.65127e-05	0.0196909	0.00358895
0.014	-0.000774677	0.0224288	0.0160325	0.00350952	0.0198716	0.00461289
0.0142	-0.00084119	0.0227143	0.0148461	0.0157244	0.0200522	0.00563682
0.0144	-0.00266442	0.0229998	0.0136597	0.0266403	0.0202329	0.00666075
0.0146	-0.00133808	0.0232854	0.0124732	0.0516099	0.0204135	0.00768468
0.0148	0.00146328	0.0235709	0.0112868	0.0481669	0.0205942	0.00870862
0.015	0.00259399	0.0236542	0.0105142	0.0316209	0.0207749	0.00973255
0.0152	0.00313392	0.0235027	0.0102225	0.015564	0.0209555	0.0107565
0.0154	0.00239054	0.0233511	0.0099308	-0.00516843	0.0208783	0.0114762
0.0156	0.000301263	0.0231996	0.00963911	-0.0142063	0.0201209	0.0113938
0.0158	-0.000575139	0.0230481	0.00934743	-0.00529363	0.0193636	0.0113113
0.016	-0.00190148	0.0228965	0.00905575	0.00324347	0.0186063	0.0112289
0.0162	-0.000993778	0.022745	0.00876406	0.0247349	0.0178489	0.0111465
0.0164	-0.000762939	0.0225934	0.00847238	0.0480887	0.0170916	0.0110641
0.0166	-0.000176063	0.0224419	0.0081807	0.0443014	0.0163343	0.0109817
0.0168	0.000762939	0.0222903	0.00788901	0.0284283	0.015577	0.0108993
0.017	0.000258226	0.0219604	0.00752137	-0.000892052	0.0148196	0.0108169
0.0172	-0.000708164	0.0214233	0.00706545	-0.0276106	0.0140623	0.0107345
0.0174	-0.0016902	0.0208862	0.00660953	-0.00994951	0.0132132	0.0105244
0.0176	-0.00234751	0.0203491	0.00615361	0.0225713	0.0121219	0.00997784
0.0178	-0.000743377	0.019812	0.00569769	0.046688	0.0110306	0.00943128
0.018	-0.000305176	0.0192749	0.00524177	0.0548769	0.00993931	0.00888471
0.0182	-0.0011268	0.0187378	0.00478586	0.0331585	0.00884803	0.00833815
0.0184	0.000113463	0.0182006	0.00432994	0.013682	0.00775675	0.00779159
0.0186	0.000911615	0.0176635	0.00387402	-0.0144724	0.00666547	0.00724502
0.0188	5.86877e-05	0.0171264	0.0034181	-0.0356938	0.00557419	0.00669846
0.019	-0.00136547	0.0169181	0.00303571	-0.0419225	0.00448292	0.0061519
0.0192	-0.00330998	0.0170918	0.00273877	-0.035553	0.00339164	0.00560533
0.0194	-0.00282874	0.0172655	0.00244183	-0.00886184	0.00256232	0.00525162
0.0196	-0.000884227	0.0174393	0.00214489	0.0134786	0.00242363	0.00540634
0.0198	-0.000242576	0.017613	0.00184795	0.00532493	0.00228494	0.00556105
0.02	0.00171368	0.0177867	0.00155101	-0.0083806	0.00214624	0.00571577
0.0202	0.00174107	0.0179605	0.00125407	-0.0291717	0.00200755	0.00587049
0.0204	0.000923352	0.0181342	0.000957135	-0.0327907	0.00186886	0.00602521
0.0206	0.000457764	0.0183079	0.000660196	-0.00862708	0.00173017	0.00617992
0.0208	-0.000465589	0.0184817	0.000363257	0.0141202	0.00159148	0.00633464
0.021	-0.000731639	0.0181204	-7.0408e-05	0.0451112	0.00145279	0.00648936
0.0212	-0.000117375	0.0171375	-0.000662972	0.0518447	0.0013141	0.00664407
0.0214	0.00104073	0.0161545	-0.00125554	0.0278219	0.00141177	0.00693434
0.0216	0.00267224	0.0151715	-0.0018481	0.013506	0.0021326	0.00758198
0.0218	0.00301655	0.0141886	-0.00244066	-0.00930786	0.00285343	0.00822962
0.022	0.000465589	0.0132056	-0.00303323	-0.0327829	0.00357426	0.00887725
0.0222	-0.00260964	0.0122226	-0.00362579	-0.03497	0.00429509	0.00952489
0.0224	-0.00537579	0.0112397	-0.00421835	-0.0266207	0.00501592	0.0101725
0.0226	-0.00578269	0.0102567	-0.00481092	-0.0015337	0.00573675	0.0108202
0.0228	-0.00307915	0.00927374	-0.00540348	0.013596	0.00645757	0.0114678
0.023	-0.00191322	0.00884704	-0.0055886	0.0096952	0.0071784	0.0121154
0.0232	0.000813802	0.00906683	-0.0053002	0.0125122	0.00789923	0.0127631
0.0234	0.00266051	0.00928662	-0.0050118	0.0106616	0.00848632	0.0131152
0.0236	0.00158457	0.0095064	-0.0047234	0.0151179	0.00872082	0.0126884
0.0238	0.0013459	0.00972619	-0.00443501	0.0241832	0.00895531	0.0122616
0.024	0.000254313	0.00994597	-0.00414661	0.0288274	0.00918981	0.0118347
0.0242	0.000422551	0.0101658	-0.00385821	0.0283109	0.00942431	0.0114079
0.0244	0.00194843	0.0103855	-0.00356981	0.0343323	0.00965881	0.0109811
0.0246	0.00124027	0.0106053	-0.00328141	0.0336241	0.0098933	0.0105542
0.0248	0.00217144	0.0108251	-0.00299301	0.0296842	0.0101278	0.0101274
0.025	0.00224969	0.0109214	-0.00301392	0.00988691	0.0103623	0.00970056
0.0252	0.00258226	0.0108741	-0.00339429	0.00509409	0.0105968	0.00927372
0.0254	0.00133808	0.0108268	-0.00377466	0.00694862	0.0108137	0.00883941
0.0256	0.00135764	0.0107795	-0.00415503	0.0102508	0.0109844	0.00838536
0.0258	-0.000203451	0.0107321	-0.0045354	0.0258069	0.011155	0.00793132
0.026	-0.000340388	0.0106848	-0.00491577	0.0222544	0.0113256	0.00747727
0.0262	-0.000160413	0.0106375	-0.00529615	0.0150671	0.0114962	0.00702323
0.0264	-0.000316913	0.0105902	-0.00567652	0.0110333	0.0116669	0.00656918
0.0266	0.000481239	0.0105429	-0.00605689	-0.00768808	0.0118375	0.00611514
0.0268	9.78128e-05	0.0104956	-0.00643726	-0.00898704	0.0120081	0.0056611
0.027	0.000751202	0.0102653	-0.00650437	0.00152588	0.0121787	0.00520705
0.0272	0.000821627	0.00982242	-0.00620743	0.00304002	0.0123494	0.00475301
0.0274	0.00129113	0.0093795	-0.00591049	0.0183145	0.0121225	0.00422969
0.0276	0.00124809	0.00893657	-0.00561356	0.0227395	0.0108479	0.00352374
0.0278	0.00137329	0.00849365	-0.00531662	0.0100943	0.00957317	0.0028178
0.028	0.00117375	0.00805073	-0.00501968	0.0142689	0.00829849	0.00211185
0.0282	0.000931177	0.00760781	-0.00472274	0.0119762	0.00702381	0.00140591
0.0284	0.000457764	0.00716489	-0.0044258	0.00843928	0.00574913	0.000699959
0.0286	0.000297351	0.00672197	-0.00412886	0.0287217	0.00447445	-5.98645e-06
0.0288	-0.00146719	0.00627905	-0.00383192	0.0395046	0.00319977	-0.000711932
0.029	-0.00099769	0.00609926	-0.00347148	0.0509526	0.00192509	-0.00141788
0.0292	0.000551664	0.00622527	-0.00303724	0.0432332	0.000650411	-0.00212382
0.0294	0.000649477	0.00635128	-0.002603	0.00189365	-0.000735679	-0.00275964
0.0296	0.0012207	0.00647729	-0.00216876	-0.0401306	-0.00241548	-0.00321058
0.0298	0.00247271	0.0066033	-0.00173452	-0.0508079	-0.00409529	-0.00366151
0.03	0.000755114	0.00672931	-0.00130028	-0.0332837	-0.00577509	-0.00411245
0.0302	-0.000328651	0.00685532	-0.000866041	0.000504714	-0.0074549	-0.00456338
0.0304	-0.00122853	0.00698133	-0.000431801	0.0276693	-0.0091347	-0.00501432
0.0306	-0.0015337	0.00710734	2.4389e-06	0.0406158	-0.0108145	-0.00546525
0.0308	0.00171368	0.00723335	0.000436679	0.033628	-0.0124943	-0.00591618
0.031	0.00259399	0.00718472	0.00100673	0.0173089	-0.0141741	-0.00636712
0.0312	0.00139285	0.00693311	0.00173463	0.00733596	-0.0158539	-0.00681805
0.0314	0.000152588	0.00668151	0.00246252	0.00529363	-0.0173578	-0.00712146
0.0316	-0.000402989	0.00642991	0.00319042	0.00321217	-0.018398	-0.00703594
0.0318	-0.00266833	0.00617831	0.00391831	0.0099143	-0.0194382	-0.00695042
0.032	-0.00127939	0.0059267	0.00464621	0.0184983	-0.0204784	-0.0068649
0.0322	-0.00109159	0.0056751	0.0053741	0.0312805	-0.0215186	-0.00677937
0.0324	-0.00087249	0.0054235	0.00610199	0.0220235	-0.0225587	-0.00669385
0.0326	0.00184279	0.0051719	0.00682989	0.00223013	-0.0235989	-0.00660833
0.0328	0.00206189	0.00492029	0.00755778	-0.0129387	-0.0246391	-0.00652281
0.033	0.00353691	0.00459744	0.00782992	-0.0291991	-0.0256793	-0.00643729
0.0332	0.00329825	0.00419178	0.0075724	-0.0130756	-0.0267195	-0.00635176
0.0334	0.00120505	0.00378611	0.00731488	0.0167808	-0.0268644	-0.00625491
0.0336	-0.000457764	0.00338045	0.00705736	0.0325756	-0.024649	-0.00612818
0.0338	-0.000798152	0.00297479	0.00679983	0.0427129	-0.0224336	-0.00600145
0.034	0.000446026	0.00256913	0.00654231	0.0417387	-0.0202181	-0.00587473
0.0342	0.00289134	0.00216346	0.00628479	0.0200868	-0.0180027	-0.005748
0.0344	0.00261747	0.0017578	0.00602727	0.00501193	-0.0157873	-0.00562127
0.0346	0.00196408	0.00135214	0.00576974	-0.0102195	-0.0135719	-0.00549454
0.0348	-0.000520364	0.000946477	0.00551222	-0.0142924	-0.0113565	-0.00536781
0.035	-0.00307523	0.000683514	0.00541361	0.00483586	-0.00914111	-0.00524108
0.0352	-0.00464806	0.000586389	0.00549967	0.0195352	-0.0069257	-0.00511436
0.0354	-0.00488673	0.000489265	0.00558573	0.0318557	-0.00519307	-0.00481851
0.0356	-0.00254704	0.00039214	0.00567179	0.0333698	-0.0047332	-0.0040768
0.0358	-0.000277788	0.000295016	0.00575785	0.00413552	-0.00427333	-0.00333509
0.036	0.00176063	0.000197891	0.00584391	-0.0206581	-0.00381346	-0.00259338
0.0362	0.00305176	0.000100767	0.00592997	-0.0284166	-0.00335359	-0.00185167
0.0364	0.00183105	3.64217e-06	0.00601602	-0.0196252	-0.00289372	-0.00110996
0.0366	0.000778589	-9.34823e-05	0.00610208	-0.00870925	-0.00243385	-0.00036825
0.0368	0.000481239	-0.000190607	0.00618814	0.000328651	-0.00197398	0.000373459
0.037	-0.00314957	-0.000203893	0.00651029	0.014132	-0.00151411	0.00111517
0.0372	-0.00304393	-0.000119747	0.00710679	0.00951914	-0.00105423	0.00185688
0.0374	-0.00144372	-3.56001e-05	0.0077033	0.00671387	-0.000739397	0.00247052
0.0376	0.00126765	4.85465e-05	0.0082998	-0.00117375	-0.000806917	0.00274652
0.0378	0.0041903	0.000132693	0.00889631	-0.0156227	-0.000874438	0.00302253
0.038	0.00326303	0.00021684	0.00949281	-0.0143667	-0.000941959	0.00329853
0.0382	0.000594702	0.000300987	0.0100893	-0.0127352	-0.00100948	0.00357453
0.0384	-0.000324738	0.000385133	0.0106858	-0.00342736	-0.001077	0.00385053
0.0386	-0.00267616	0.00046928	0.0112823	0.0198951	-0.00114452	0.00412654
0.0388	-0.00447591	0.000553427	0.0118788	0.0310223	-0.00121204	0.00440254
0.039	-0.00313783	0.000576195	0.012101	0.0238154	-0.00127956	0.00467854
0.0392	-0.00109159	0.000527633	0.0118882	0.023522	-0.00134708	0.00495455
0.0394	0.00186235	0.000479071	0.0116753	0.00704643	-0.00138926	0.00501824
0.0396	0.00314566	0.000430509	0.0114625	0.00668648	-0.00136462	0.00452221
0.0398	0.00172542	0.000381946	0.0112496	0.0156696	-0.00133999	0.00402619
0.04	-0.000136938	0.000333384	0.0110368	0.018158	-0.00131535	0.00353016
0.0402	-0.00321608	0.000284822	0.0108239	0.032063	-0.00129072	0.00303413
0.0404	-0.00302828	0.00023626	0.0106111	0.0288626	-0.00126608	0.0025381
0.0406	-0.00118158	0.000187697	0.0103982	0.00995343	-0.00124144	0.00204207
0.0408	-0.000363863	0.000139135	0.0101854	0.00569661	-0.00121681	0.00154604
0.041	0.00170194	-0.000258139	0.00998406	-0.00160804	-0.00119217	0.00105002
0.0412	0.00222231	-0.00106067	0.00979617	-0.00551273	-0.00116754	0.000553989
0.0414	0.00279744	-0.00186321	0.00960829	0.00322	-0.00159632	0.000314527
0.0416	0.00230056	-0.00266574	0.0094204	0.00870925	-0.00322046	0.000751467
0.0418	0.000649477	-0.00346827	0.00923251	0.0177589	-0.00484461	0.00118841
0.042	3.91251e-06	-0.0042708	0.00904463	0.0231581	-0.00646875	0.00162535
0.0422	0.000223013	-0.00507334	0.00885674	0.0109276	-0.0080929	0.00206229
0.0424	0.000297351	-0.00587587	0.00866886	0.000849015	-0.00971704	0.00249923
0.0426	0.00141633	-0.0066784	0.00848097	-0.00508626	-0.0113412	0.00293617
0.0428	0.00192495	-0.00748094	0.00829308	-0.00144372	-0.0129653	0.00337311
0.043	0.001565	-0.00784511	0.00855518	0.0010955	-0.0145895	0.00381005
0.0432	0.00149849	-0.00769984	0.00934023	-0.000183888	-0.0162136	0.00424699
0.0434	-0.00176063	-0.00755458	0.0101253	0.00612699	-0.0174943	0.00460503
0.0436	-0.00423725	-0.00740931	0.0109103	-0.00219492	-0.0178693	0.00475509
0.0438	-0.00399076	-0.00726404	0.0116954	-0.0115067	-0.0182443	0.00490514
0.044	-0.00259399	-0.00711877	0.0124804	-0.0159044	-0.0186193	0.00505519
0.0442	-0.000555576	-0.0069735	0.0132655	-0.024641	-0.0189943	0.00520524
0.0444	0.00189365	-0.00682824	0.0140505	-0.00198756	-0.0193693	0.0053553
0.0446	0.00267616	-0.00668297	0.0148356	0.00298133	-0.0197443	0.00550535
0.0448	0.00204233	-0.0065377	0.0156206	0.00749246	-0.0201194	0.0056554
0.045	0.00167455	-0.00682556	0.0157111	0.0209593	-0.0204944	0.00580545
0.0452	0.000246488	-0.00761679	0.0149944	0.0193787	-0.0208694	0.00595551
0.0454	0.000884227	-0.00840802	0.0142776	0.0166516	-0.0211541	0.0063076
0.0456	0.00121288	-0.00919925	0.0135609	0.0226221	-0.0212006	0.00719237
0.0458	0.00143198	-0.00999048	0.0128442	0.0143902	-0.0212471	0.00807713
0.046	0.00228882	-0.0107817	0.0121275	0.00366602	-0.0212937	0.0089619
0.0462	0.00253531	-0.0115729	0.0114107	0.00987909	-0.0213402	0.00984666
0.0464	0.00099769	-0.0123642	0.010694	0.0211276	-0.0213867	0.0107314
0.0466	-0.000559489	-0.0131554	0.00997728	0.0291482	-0.0214333	0.0116162
0.0468	-0.000849015	-0.0139466	0.00926056	0.013995	-0.0214798	0.012501
0.047	-0.000762939	-0.0141938	0.0092542	0.000598614	-0.0215263	0.0133857
0.0472	0.000735552	-0.0138086	0.0100734	0.00760983	-0.0215729	0.0142705
0.0474	0.0018467	-0.0134235	0.0108926	0.00750419	-0.0215677	0.014678
0.0476	0.00142024	-0.0130383	0.0117118	0.0123361	-0.0214263	0.0138275
0.0478	2.34751e-05	-0.0126532	0.012531	0.0123088	-0.0212849	0.0129769
0.048	-3.91251e-06	-0.012268	0.0133502	0.008944	-0.0211434	0.0121264
0.0482	-0.00116202	-0.0118829	0.0141695	0.0267733	-0.021002	0.0112758
0.0484	-0.000571226	-0.0114977	0.0149887	0.0368519	-0.0208606	0.0104253
0.0486	0.00098204	-0.0111126	0.0158079	0.0343166	-0.0207191	0.0095747
0.0488	0.00253531	-0.0107274	0.0166271	0.0156461	-0.0205777	0.00872415
0.049	0.00385382	-0.0104521	0.0168082	-0.00708556	-0.0204363	0.00787359
0.0492	0.00391642	-0.0103043	0.0162479	-0.0186118	-0.0202949	0.00702303
0.0494	0.00208928	-0.0101565	0.0156875	-0.0139207	-0.0202786	0.00608011
0.0496	-0.000101725	-0.0100087	0.0151271	0.00610352	-0.0205925	0.00489369
0.0498	-0.00282092	-0.00986096	0.0145667	0.0237372	-0.0209064	0.00370727
0.05	-0.00424899	-0.00971318	0.0140064	0.0252474	-0.0212203	0.00252084
0.0502	-0.00239446	-0.0095654	0.013446	0.0274032	-0.0215342	0.00133442
0.0504	-0.000469501	-0.00941762	0.0128856	0.0237528	-0.021848	0.000147992
0.0506	0.00191322	-0.00926984	0.0123253	-0.00397902	-0.0221619	-0.00103843
0.0508	0.00187018	-0.00912206	0.0117649	-0.0128761	-0.0224758	-0.00222486
0.051	0.000465589	-0.0089737	0.0116837	-0.00292656	-0.0227897	-0.00341128
0.0512	-0.00124418	-0.00882466	0.0121593	0.0236629	-0.0231036	-0.00459771
0.0514	-0.00237881	-0.00867563	0.0126349	0.059971	-0.023491	-0.00586495
0.0516	-0.00332563	-0.00852659	0.0131105	0.0519816	-0.0240722	-0.00734526
0.0518	-0.00167847	-0.00837755	0.0135862	0.0254352	-0.0246534	-0.00882557
0.052	0.000528189	-0.00822852	0.0140618	0.00217536	-0.0252346	-0.0103059
0.0522	0.00241402	-0.00807948	0.0145374	-0.0287413	-0.0258159	-0.0117862
0.0524	0.00295786	-0.00793045	0.015013	-0.035107	-0.0263971	-0.0132665
0.0526	0.000817715	-0.00778141	0.0154887	-0.0192495	-0.0269783	-0.0147468
0.0528	-0.000418639	-0.00763237	0.0159643	0.00928047	-0.0275595	-0.0162271
0.053	-0.00145545	-0.00721169	0.0170203	0.0338745	-0.0281408	-0.0177074
0.0532	-0.00114245	-0.0064753	0.0187507	0.0307641	-0.028722	-0.0191877
0.0534	0.000618177	-0.00573891	0.020481	-0.00190148	-0.0290864	-0.0203461
0.0536	0.000715989	-0.00500252	0.0222114	-0.0217027	-0.0288793	-0.0206555
0.0538	0.00185453	-0.00426614	0.0239418	-0.0320552	-0.0286722	-0.0209649
0.054	0.00327086	-0.00352975	0.0256722	-0.0363316	-0.028465	-0.0212744
0.0542	0.00231229	-0.00279336	0.0274026	-0.0206815	-0.0282579	-0.0215838
0.0544	0.00132243	-0.00205697	0.029133	0.00316913	-0.0280508	-0.0218932
0.0546	-0.00100943	-0.00132058	0.0308634	0.0313627	-0.0278437	-0.0222027
0.0548	-0.0030635	-0.000584197	0.0325938	0.0376423	-0.0276365	-0.0225121
0.055	-0.00357995	-0.00018742	0.033255	0.0316209	-0.0274294	-0.0228215
0.0552	-0.00224969	-0.000185327	0.0326736	0.0224852	-0.0272223	-0.023131
0.0554	-0.000105638	-0.000183234	0.0320922	0.00832191	-0.0272142	-0.023509
0.0556	0.00302437	-0.00018114	0.0315108	-0.000101725	-0.0277306	-0.024068
0.0558	0.00208928	-0.000179047	0.0309294	-0.00426855	-0.028247	-0.024627
0.056	-3.52126e-05	-0.000176954	0.030348	0.00455416	-0.0287635	-0.025186
0.0562	-0.000939002	-0.000174861	0.0297666	0.0244884	-0.0292799	-0.025745
0.0564	-0.0035643	-0.000172768	0.0291852	0.0250166	-0.0297964	-0.026304
0.0566	-0.00338041	-0.000170674	0.0286038	0.0243319	-0.0303128	-0.0268631
0.0568	-0.00142024	-0.000168581	0.0280224	0.00566923	-0.0308292	-0.0274221
0.057	0.000864665	0.000133818	0.0282489	-0.0225908	-0.0313457	-0.0279811
0.0572	0.00359168	0.000785222	0.0294143	-0.0140616	-0.0318621	-0.0285401
0.0574	0.0031574	0.00143663	0.0305798	-0.00229664	-0.0322458	-0.0290986
0.0576	0.000629914	0.00208803	0.0317452	0.00712077	-0.0322796	-0.0296561
0.0578	-0.00265268	0.00273943	0.0329106	0.0291795	-0.0323134	-0.0302135
0.058	-0.00469501	0.00339084	0.034076	0.0370828	-0.0323471	-0.030771
0.0582	-0.00368558	0.00404224	0.0352414	0.0299072	-0.0323809	-0.0313284
0.0584	0.000833365	0.00469365	0.0364068	0.00638522	-0.0324146	-0.0318859
0.0586	0.00392034	0.00534505	0.0375723	-0.0168042	-0.0324484	-0.0324433
0.0588	0.00652998	0.00599645	0.0387377	-0.016233	-0.0324822	-0.0330008
0.059	0.00768808	0.00601491	0.0392082	-0.0041903	-0.0325159	-0.0335582
0.0592	0.00494933	0.00529778	0.0388712	0.00886184	-0.0325497	-0.0341157
0.0594	0.001878	0.00458065	0.0385342	0.0356977	-0.0328233	-0.0347129
0.0596	-0.00106812	0.00386352	0.0381972	0.0366328	-0.0337294	-0.0354149
0.0598	-0.00208146	0.00314639	0.0378602	0.0181658	-0.0346354	-0.036117
0.06	-0.000320826	0.00242926	0.0375232	0.0110802	-0.0355415	-0.0368191
0.0602	0.000680777	0.00171213	0.0371862	0.00260573	-0.0364475	-0.0375211
0.0604	0.00118549	0.000994998	0.0368491	-0.00645955	-0.0373536	-0.0382232
0.0606	-7.82502e-06	0.000277867	0.0365121	0.00170194	-0.0382596	-0.0389252
0.0608	-0.0011268	-0.000439263	0.0361751	0.00457764	-0.0391657	-0.0396273
0.061	-0.000860752	-0.000980973	0.0360672	0.00817323	-0.0400718	-0.0403294
0.0612	-0.00185844	-0.00131882	0.0362255	-0.00751593	-0.0409778	-0.0410314
0.0614	-0.000727727	-0.00165666	0.0363838	-0.011092	-0.0417177	-0.0417673
0.0616	7.82502e-05	-0.0019945	0.0365422	-0.00823583	-0.0420198	-0.0425922
0.0618	-0.000305176	-0.00233234	0.0367005	-0.00795413	-0.0423218	-0.0434171
0.062	0.00252357	-0.00267019	0.0368588	0.00396729	-0.0426238	-0.044242
0.0622	0.00305176	-0.00300803	0.0370171	0.0209984	-0.0429258	-0.0450669
0.0624	0.00141242	-0.00334587	0.0371755	0.0251887	-0.0432278	-0.0458918
0.0626	0.000305176	-0.00368371	0.0373338	0.032912	-0.0435299	-0.0467167
0.0628	-0.0012207	-0.00402156	0.0374921	0.0230799	-0.0438319	-0.0475416
0.063	-0.00171759	-0.00413519	0.0375681	0.0114402	-0.0441339	-0.0483665
0.0632	-0.000821627	-0.00398824	0.0375484	0.0106342	-0.0444359	-0.0491914
0.0634	-0.00120114	-0.0038413	0.0375287	-0.00442505	-0.0449996	-0.0497918
0.0636	0.000931177	-0.00369436	0.037509	0.00883445	-0.0462533	-0.0498003
0.0638	0.00197191	-0.00354742	0.0374893	0.0341679	-0.047507	-0.0498089
0.064	0.00139285	-0.00340047	0.0374696	0.0397628	-0.0487607	-0.0498174
0.0642	0.00131852	-0.00325353	0.0374498	0.0450917	-0.0500144	-0.049826
0.0644	0.00115028	-0.00310659	0.0374301	0.0275715	-0.0512681	-0.0498345
0.0646	-0.000387338	-0.00295964	0.0374104	0.000168238	-0.0525218	-0.0498431
0.0648	-0.000406901	-0.0028127	0.0373907	-0.0191791	-0.0537755	-0.0498516
0.065	0.000152588	-0.00244406	0.0374312	-0.0279118	-0.0550292	-0.0498602
0.0652	0.00108768	-0.00181778	0.0375415	-0.0103329	-0.0562829	-0.0498687
0.0654	0.000696427	-0.00119149	0.0376519	0.0036895	-0.0570894	-0.049963
0.0656	-0.000281701	-0.000565206	0.0377623	0.0178058	-0.0567172	-0.0502833
0.0658	-0.00140068	6.10796e-05	0.0378726	0.0275715	-0.0563449	-0.0506037
0.066	-0.00176454	0.000687365	0.037983	0.0121053	-0.0559726	-0.050924
0.0662	-0.000786415	0.00131365	0.0380934	0.000211276	-0.0556003	-0.0512443
0.0664	-0.000532101	0.00193994	0.0382037	0.000363863	-0.0552281	-0.0515646
0.0666	-0.00106812	0.00256622	0.0383141	-0.00239837	-0.0548558	-0.0518849
0.0668	0.000446026	0.00319251	0.0384245	0.0103408	-0.0544835	-0.0522052
0.067	0.000504714	0.00328072	0.0382535	0.0342971	-0.0541112	-0.0525256
0.0672	0.000336476	0.00274361	0.0377555	0.0546656	-0.053739	-0.0528459
0.0674	0.000305176	0.00220649	0.0372576	0.0615633	-0.0535787	-0.0534029
0.0676	-0.00108377	0.00166937	0.0367596	0.0444735	-0.0539774	-0.0545839
0.0678	-0.000563401	0.00113226	0.0362616	0.0244923	-0.0543762	-0.0557648
0.068	0.000715989	0.000595144	0.0357637	-0.00366211	-0.0547749	-0.0569458
0.0682	0.000152588	5.80287e-05	0.0352657	-0.0248836	-0.0551737	-0.0581268
0.0684	0.000962477	-0.000479087	0.0347677	-0.0160296	-0.0555724	-0.0593078
0.0686	0.00228882	-0.0010162	0.0342698	-0.00640869	-0.0559711	-0.0604888
0.0688	0.00109942	-0.00155332	0.0337718	0.0111467	-0.0563699	-0.0616698
0.069	6.26002e-05	-0.00195219	0.0335488	0.0377714	-0.0567686	-0.0628507
0.0692	-0.0013146	-0.00219039	0.0336454	0.024238	-0.0571673	-0.0640317
0.0694	-0.00182323	-0.0024286	0.033742	0.00867403	-0.0575959	-0.0650573
0.0696	0.000117375	-0.00266681	0.0338385	-0.0100865	-0.0581033	-0.065673
0.0698	0.00199538	-0.00290501	0.0339351	-0.0329355	-0.0586106	-0.0662888
0.07	0.0030009	-0.00314322	0.0340317	-0.0211823	-0.0591179	-0.0669045
0.0702	0.00329042	-0.00338142	0.0341282	0.00170977	-0.0596252	-0.0675203
0.0704	0.00119723	-0.00361963	0.0342248	0.0101412	-0.0601325	-0.0681361
0.0706	-0.000457764	-0.00385784	0.0343214	0.0375875	-0.0606398	-0.0687518
0.0708	-0.000457764	-0.00409604	0.034418	0.0443092	-0.0611472	-0.0693676
0.071	-0.00095074	-0.0039472	0.0345081	0.0320669	-0.0616545	-0.0699833
0.0712	-0.000469501	-0.00334855	0.0345909	0.0156148	-0.0621618	-0.0705991
0.0714	0.00167064	-0.00274989	0.0346737	-0.00891661	-0.0626094	-0.0710851
0.0716	0.00244141	-0.00215123	0.0347565	-0.0253648	-0.0628996	-0.0712289
0.0718	0.00087249	-0.00155258	0.0348392	-0.019363	-0.0631897	-0.0713727
0.072	-0.000469501	-0.000953924	0.034922	-0.00478109	-0.0634799	-0.0715166
0.0722	-0.00146719	-0.000355268	0.0350048	0.00904964	-0.06377	-0.0716604
0.0724	-0.00363863	0.000243387	0.0350876	0.00871707	-0.0640602	-0.0718042
0.0726	-0.00442505	0.000842042	0.0351704	-0.00127548	-0.0643503	-0.0719481
0.0728	-0.00272311	0.0014407	0.0352531	-0.0180288	-0.0646405	-0.0720919
0.073	-0.00113463	0.00183876	0.0354459	-0.0300989	-0.0649306	-0.0722357
0.0732	0.000297351	0.00200371	0.0357665	-0.0213349	-0.0652208	-0.0723796
0.0734	0.000821627	0.00216865	0.0360871	-0.00180758	-0.065254	-0.0723273
0.0736	-0.00124027	0.00233359	0.0364077	0.0191283	-0.0646098	-0.0717582
0.0738	-0.00183105	0.00249854	0.0367282	0.0387065	-0.0639656	-0.0711891
0.074	-0.00241793	0.00266348	0.0370488	0.0323604	-0.0633215	-0.07062
0.0742	-0.00358386	0.00282843	0.0373694	0.0219531	-0.0626773	-0.0700509
0.0744	-0.00311827	0.00299337	0.03769	0.00350561	-0.0620331	-0.0694818
0.0746	-0.000469501	0.00315832	0.0380106	-0.00577486	-0.0613889	-0.0689127
0.0748	0.00196408	0.00332326	0.0383312	0.00998864	-0.0607447	-0.0683436
0.075	0.00419421	0.00334221	0.0386721	0.0176337	-0.0601005	-0.0677745
0.0752	0.00366211	0.0031915	0.0390367	0.0213271	-0.0594564	-0.0672054
0.0754	0.00161587	0.00304079	0.0394013	0.036625	-0.0588739	-0.0670143
0.0756	-0.000215188	0.00289008	0.0397659	0.0412339	-0.0584542	-0.0678197
0.0758	-0.00192495	0.00273937	0.0401305	0.0304589	-0.0580345	-0.0686252
0.076	-0.00232012	0.00258866	0.0404952	0.0201142	-0.0576147	-0.0694306
0.0762	-0.000649477	0.00243795	0.0408598	-0.00192104	-0.057195	-0.0702361
0.0764	0.00090379	0.00228724	0.0412244	-0.00930786	-0.0567753	-0.0710416
0.0766	0.00230056	0.00213653	0.041589	0.00101334	-0.0563556	-0.071847
0.0768	0.00244923	0.00198582	0.0419536	0.00269963	-0.0559358	-0.0726525
0.077	0.00292264	0.00178438	0.0419545	0.0160687	-0.0555161	-0.0734579
0.0772	0.000911615	0.00152399	0.0415327	0.0152823	-0.0550964	-0.0742634
0.0774	-0.000418639	0.00126359	0.041111	0.0107085	-0.0549203	-0.0749036
0.0776	-9.39002e-05	0.0010032	0.0406892	0.00748854	-0.0553866	-0.0751081
0.0778	0	0.000742804	0.0402674	0.00214406	-0.0558528	-0.0753126
0.078	0.000309088	0.000482409	0.0398457	0.00430767	-0.0563191	-0.075517
0.0782	0.00107985	0.000222015	0.0394239	0.00688993	-0.0567853	-0.0757215
0.0784	0.00144372	-3.83788e-05	0.0390022	0.0182597	-0.0572516	-0.075926
0.0786	0.00154544	-0.000298773	0.0385804	0.0236589	-0.0577179	-0.0761305
0.0788	0.00245314	-0.000559167	0.0381587	0.0230877	-0.0581841	-0.0763349
0.079	0.000336476	-0.000339575	0.0379456	0.0161235	-0.0586504	-0.0765394
0.0792	-0.00122462	0.00043784	0.0379752	0.00849406	-0.0591166	-0.0767439
0.0794	-0.00110333	0.00121525	0.0380048	0.00184279	-0.0593872	-0.0766381
0.0796	-0.000262138	0.00199267	0.0380343	0.0091318	-0.0591417	-0.0757145
0.0798	0.00335693	0.00277008	0.0380639	0.0104894	-0.0588963	-0.0747909
0.08	0.00387338	0.0035475	0.0380934	0.0261864	-0.0586508	-0.0738672
0.0802	0.00307132	0.00432491	0.038123	0.043108	-0.0584054	-0.0729436
0.0804	0.00198364	0.00510233	0.0381526	0.0218788	-0.0581599	-0.0720199
0.0806	-0.000504714	0.00587974	0.0381821	0.00504714	-0.0579145	-0.0710963
0.0808	-0.000610352	0.00665716	0.0382117	-0.00736726	-0.057669	-0.0701727
0.081	7.43377e-05	0.00723301	0.0385952	-0.0135803	-0.0574236	-0.069249
0.0812	0.00102117	0.00757462	0.0393901	0.000446026	-0.0571782	-0.0683254
0.0814	0.00295395	0.00791623	0.040185	0.0106107	-0.0569116	-0.0675638
0.0816	0.00346648	0.00825784	0.0409799	0.0138855	-0.0565895	-0.0672295
0.0818	0.00248836	0.00859945	0.0417748	0.00346257	-0.0562674	-0.0668952
0.082	0.00129895	0.00894106	0.0425697	-0.0288391	-0.0559454	-0.0665609
0.0822	0	0.00928268	0.0433646	-0.0380413	-0.0556233	-0.0662266
0.0824	0.000340388	0.00962429	0.0441595	-0.0261864	-0.0553012	-0.0658922
0.0826	0.00160022	0.0099659	0.0449544	-0.0148675	-0.0549791	-0.0655579
0.0828	0.000657302	0.0103075	0.0457494	0.00661605	-0.054657	-0.0652236
0.083	0.00106812	0.0105829	0.0459193	0.0180054	-0.0543349	-0.0648893
0.0832	-0.000449939	0.0107813	0.0453628	0.0182519	-0.0540128	-0.064555
0.0834	8.99877e-05	0.0109798	0.0448064	0.0242654	-0.0535241	-0.0640828
0.0836	-0.000927265	0.0111782	0.04425	0.00943697	-0.0525961	-0.063247
0.0838	-0.00183105	0.0113766	0.0436935	-0.00368167	-0.0516682	-0.0624112
0.084	-0.00198364	0.0115751	0.0431371	-0.00331781	-0.0507402	-0.0615754
0.0842	-0.00153762	0.0117735	0.0425807	0.00900269	-0.0498123	-0.0607396
0.0844	-0.000183888	0.0119719	0.0420242	0.0292382	-0.0488843	-0.0599038
0.0846	0.00195626	0.0121704	0.0414678	0.0400015	-0.0479564	-0.0590681
0.0848	0.000622089	0.0123688	0.0409114	0.042349	-0.0470284	-0.0582323
0.085	0.000144763	0.012702	0.040519	0.0252553	-0.0461005	-0.0573965
0.0852	-0.000457764	0.0131918	0.0403173	-0.000226926	-0.0451725	-0.0565607
0.0854	-0.00143198	0.0136816	0.0401157	-0.00157283	-0.0447497	-0.0561515
0.0856	-0.000915527	0.0141714	0.039914	-0.00405336	-0.0456585	-0.0568667
0.0858	0.000962477	0.0146612	0.0397123	-0.00651433	-0.0465673	-0.057582
0.086	0.00153762	0.0151511	0.0395106	0.00657302	-0.0474761	-0.0582973
0.0862	0.00302437	0.0156409	0.0393089	0.0107711	-0.0483848	-0.0590126
0.0864	0.00187409	0.0161307	0.0391072	0.0210454	-0.0492936	-0.0597278
0.0866	-0.00125592	0.0166205	0.0389056	0.0266677	-0.0502024	-0.0604431
0.0868	-0.00257834	0.0171103	0.0387039	0.0158691	-0.0511112	-0.0611584
0.087	-0.00398685	0.0174551	0.0383977	-0.0125396	-0.05202	-0.0618737
0.0872	-0.0032513	0.0176313	0.03797	-0.033675	-0.0529288	-0.0625889
0.0874	-0.000798152	0.0178076	0.0375423	-0.0362611	-0.0542845	-0.0637746
0.0876	-0.000113463	0.0179838	0.0371147	-0.00892052	-0.0568183	-0.0662003
0.0878	0.00174889	0.0181601	0.036687	0.0112446	-0.0593522	-0.068626
0.088	0.00206972	0.0183363	0.0362593	0.0234398	-0.061886	-0.0710517
0.0882	0.000457764	0.0185126	0.0358317	0.0454438	-0.0644199	-0.0734775
0.0884	-0.00146719	0.0186888	0.035404	0.0372314	-0.0669537	-0.0759032
0.0886	-0.00294612	0.0188651	0.0349763	0.0321804	-0.0694876	-0.0783289
0.0888	-0.00230447	0.0190413	0.0345486	0.0134082	-0.0720214	-0.0807546
0.089	0.000504714	0.0192023	0.0344716	-0.00413161	-0.0745553	-0.0831803
0.0892	0.00185062	0.0193454	0.034802	0.005098	-0.0770891	-0.0856061
0.0894	0.00385773	0.0194886	0.0351325	0.00920614	-0.0791952	-0.0876181
0.0896	0.00251183	0.0196318	0.0354629	0.0167377	-0.0801733	-0.0885394
0.0898	7.82502e-06	0.019775	0.0357934	0.0245862	-0.0811514	-0.0894607
0.09	-0.00121679	0.0199181	0.0361238	0.0160648	-0.0821296	-0.090382
0.0902	-0.00230056	0.0200613	0.0364543	-0.00610352	-0.0831077	-0.0913033
0.0904	-0.00207754	0.0202045	0.0367847	-0.0211119	-0.0840858	-0.0922246
0.0906	-0.000199538	0.0203477	0.0371151	-0.0187292	-0.085064	-0.0931459
0.0908	-0.000152588	0.0204908	0.0374456	-0.00565749	-0.0860421	-0.0940672
0.091	0.000657302	0.0208685	0.0373109	0.0104229	-0.0870203	-0.0949885
0.0912	0.00129504	0.0215186	0.0366355	0.0366798	-0.0879984	-0.0959098
0.0914	-0.0001878	0.0221688	0.0359602	0.0443679	-0.0882499	-0.0964315
0.0916	-0.00238272	0.0228189	0.0352848	0.0325795	-0.0865856	-0.0958997
0.0918	-0.00350952	0.0234691	0.0346095	0.0125474	-0.0849213	-0.0953679
0.092	-0.00278179	0.0241192	0.0339342	-0.00946045	-0.083257	-0.0948361
0.0922	-0.000226926	0.0247694	0.0332588	-0.0212997	-0.0815927	-0.0943043
0.0924	0.00137329	0.0254195	0.0325835	-0.0168355	-0.0799284	-0.0937726
0.0926	0.00151414	0.0260697	0.0319081	-0.0169959	-0.0782641	-0.0932408
0.0928	0.00197582	0.0267198	0.0312328	-0.00237489	-0.0765998	-0.092709
0.093	0.00165108	0.0273955	0.0309005	0.0261082	-0.0749355	-0.0921772
0.0932	0.000422551	0.0281009	0.0309669	0.0270433	-0.0732712	-0.0916454
0.0934	-0.00157674	0.0288063	0.0310332	0.0221487	-0.0720912	-0.0912062
0.0936	-0.00370906	0.0295117	0.0310996	0.00948784	-0.0721879	-0.091011
0.0938	-0.00191322	0.0302172	0.0311659	-0.00545795	-0.0722846	-0.0908159
0.094	0.000211276	0.0309226	0.0312323	-0.00502758	-0.0723814	-0.0906207
0.0942	0.00287569	0.031628	0.0312986	-0.00753549	-0.0724781	-0.0904256
0.0944	0.00413161	0.0323334	0.031365	0.00491803	-0.0725748	-0.0902304
0.0946	0.00293047	0.0330388	0.0314313	0.0277201	-0.0726715	-0.0900353
0.0948	0.00211276	0.0337442	0.0314977	0.0292108	-0.0727682	-0.0898402
0.095	-0.000434289	0.0339745	0.0317813	0.0211393	-0.072865	-0.089645
0.0952	-0.00232794	0.0336525	0.0323173	0.0117258	-0.0729617	-0.0894499
0.0954	-0.00197191	0.0333306	0.0328534	0.00585703	-0.0729553	-0.0892094
0.0956	-0.000446026	0.0330087	0.0333895	0.00718337	-0.072677	-0.0888494
0.0958	0.00147893	0.0326867	0.0339255	0.00657693	-0.0723987	-0.0884894
0.096	0.00244141	0.0323648	0.0344616	0.00818106	-0.0721204	-0.0881295
0.0962	0.00176063	0.0320429	0.0349977	0.0218788	-0.0718421	-0.0877695
0.0964	0.00119332	0.0317209	0.0355337	0.0212997	-0.0715638	-0.0874095
0.0966	-0.000133025	0.031399	0.0360698	0.0249423	-0.0712855	-0.0870496
0.0968	-0.00167847	0.0310771	0.0366059	0.021198	-0.0710072	-0.0866896
0.097	-0.00102117	0.0307774	0.0372346	0.0132634	-0.0707289	-0.0863296
0.0972	-0.000328651	0.0305036	0.037971	0.000457764	-0.0704506	-0.0859697
0.0974	0.00197191	0.0302298	0.0387075	-0.00278179	-0.0702077	-0.0858442
0.0976	0.00461285	0.029956	0.0394439	0.00832582	-0.0700581	-0.0863371
0.0978	0.00467154	0.0296822	0.0401803	0.0146171	-0.0699084	-0.0868301
0.098	0.00332172	0.0294084	0.0409168	0.0240267	-0.0697588	-0.087323
0.0982	0.00156109	0.0291346	0.0416532	0.0225439	-0.0696091	-0.0878159
0.0984	-0.00161587	0.0288609	0.0423896	0.00552446	-0.0694595	-0.0883088
0.0986	-0.00228882	0.0285871	0.0431261	0.000199538	-0.0693099	-0.0888017
0.0988	-0.00151805	0.0283133	0.0438625	0.0113737	-0.0691602	-0.0892947
0.099	-0.00167455	0.0279944	0.0444072	0.0180054	-0.0690106	-0.0897876
0.0992	0.000352126	0.027623	0.0447291	0.037924	-0.0688609	-0.0902805
0.0994	0.000731639	0.0272517	0.045051	0.0293869	-0.0684541	-0.0904012
0.0996	0.000269963	0.0268804	0.0453729	0.00284439	-0.0673692	-0.0895405
0.0998	0.0001878	0.026509	0.0456948	-0.0108337	-0.0662843	-0.0886798
0.1	-0.00129895	0.0261377	0.0460167	-0.0213936	-0.0651994	-0.0878192
0.1002	-0.00274658	0.0257664	0.0463386	-0.00867795	-0.0641145	-0.0869585
0.1004	-0.00163152	0.025395	0.0466605	0.0305997	-0.0630296	-0.0860979
0.1006	-0.000665127	0.0250237	0.0469824	0.0456786	-0.0619447	-0.0852372
0.1008	0.00188974	0.0246524	0.0473043	0.0455847	-0.0608599	-0.0843765
0.101	0.00307523	0.0242642	0.0477216	0.0365976	-0.059775	-0.0835159
0.1012	0.00284831	0.0238564	0.0482498	0.0143159	-0.0586901	-0.0826552
0.1014	0.00217536	0.0234487	0.048778	0.0046285	-0.0579113	-0.0818388
0.1016	0.000939002	0.0230409	0.0493062	-0.00912006	-0.0579396	-0.0811391
0.1018	0.000332563	0.0226332	0.0498344	-0.0138738	-0.0579679	-0.0804393
0.102	0.000970302	0.0222254	0.0503626	-0.00807151	-0.0579962	-0.0797396
0.1022	0.00147893	0.0218176	0.0508907	0.000223013	-0.0580244	-0.0790399
0.1024	0.00166673	0.0214099	0.0514189	0.00401815	-0.0580527	-0.0783402
0.1026	0.00168629	0.0210021	0.0519471	0.00538361	-0.058081	-0.0776404
0.1028	0.00211276	0.0205944	0.0524753	-0.00636174	-0.0581093	-0.0769407
0.103	0.000833365	0.0204141	0.0528127	-0.0233225	-0.0581376	-0.076241
0.1032	-0.00163543	0.0204983	0.0529283	-0.0332211	-0.0581659	-0.0755413
0.1034	-0.00183105	0.0205824	0.0530439	-0.0142963	-0.0580898	-0.0747894
0.1036	-0.00191322	0.0206666	0.0531595	0.00450721	-0.0577385	-0.0738999
0.1038	-0.00239054	0.0207507	0.0532752	0.0151062	-0.0573872	-0.0730105
0.104	-0.00080989	0.0208349	0.0533908	0.0425368	-0.0570359	-0.0721211
0.1042	-0.000618177	0.020919	0.0535064	0.0532806	-0.0566846	-0.0712317
0.1044	-0.000539926	0.0210032	0.053622	0.0312218	-0.0563333	-0.0703422
0.1046	-0.000622089	0.0210873	0.0537376	0.0058805	-0.055982	-0.0694528
0.1048	-0.00142807	0.0211715	0.0538533	-0.0298055	-0.0556307	-0.0685634
0.105	-0.00153762	0.0214368	0.0541442	-0.0445048	-0.0552795	-0.0676739
0.1052	-0.000293438	0.0219128	0.0546389	-0.0308228	-0.0549282	-0.0667845
0.1054	0.000610352	0.0223888	0.0551336	-0.0111624	-0.0546481	-0.0661123
0.1056	0.00222622	0.0228648	0.0556282	0.0154662	-0.054556	-0.0660128
0.1058	0.00198364	0.0233408	0.0561229	0.0254704	-0.0544638	-0.0659133
0.106	0.000320826	0.0238168	0.0566176	0.0195391	-0.0543717	-0.0658138
0.1062	-0.000899877	0.0242928	0.0571123	0.0133025	-0.0542795	-0.0657142
0.1064	-0.00198364	0.0247688	0.057607	-0.00954261	-0.0541874	-0.0656147
0.1066	-0.00196799	0.0252448	0.0581016	-0.0247975	-0.0540952	-0.0655152
0.1068	-0.000915527	0.0257208	0.0585963	-0.00349387	-0.054003	-0.0654157
0.107	-0.000352126	0.0259681	0.0588036	0.0141789	-0.0539109	-0.0653162
0.1072	-0.000301263	0.0259497	0.0586768	0.040205	-0.0538187	-0.0652167
0.1074	-0.000269963	0.0259313	0.05855	0.0492898	-0.0539923	-0.0649957
0.1076	-0.000915527	0.0259128	0.0584232	0.035553	-0.0548664	-0.0644546
0.1078	-0.00164717	0.0258944	0.0582964	0.0140576	-0.0557405	-0.0639135
0.108	-0.00252357	0.025876	0.0581696	-0.0173989	-0.0566147	-0.0633723
0.1082	-0.00179584	0.0258576	0.0580428	-0.0123714	-0.0574888	-0.0628312
0.1084	9.78128e-05	0.0258392	0.057916	0.00913962	-0.0583629	-0.0622901
0.1086	0.00332955	0.0258207	0.0577892	0.0239759	-0.059237	-0.061749
0.1088	0.00417856	0.0258023	0.0576625	0.0418208	-0.0601111	-0.0612078
0.109	0.00315348	0.0256083	0.0575588	0.0454555	-0.0609852	-0.0606667
0.1092	0.00119723	0.0252102	0.0574819	0.0354278	-0.0618594	-0.0601256
0.1094	-0.00085684	0.024812	0.057405	0.019097	-0.0627578	-0.0596559
0.1096	-0.00290308	0.0244139	0.0573282	-0.020928	-0.0637204	-0.0593744
0.1098	-0.0033765	0.0240158	0.0572513	-0.0388512	-0.0646831	-0.059093
0.11	-0.00156109	0.0236177	0.0571744	-0.0335106	-0.0656457	-0.0588116
0.1102	0.00087249	0.0232195	0.0570976	-0.0110372	-0.0666083	-0.0585301
0.1104	0.00246879	0.0228214	0.0570207	0.0175672	-0.0675709	-0.0582487
0.1106	0.00293438	0.0224233	0.0569439	0.0259047	-0.0685336	-0.0579672
0.1108	0.000547751	0.0220251	0.056867	0.0147619	-0.0694962	-0.0576858
0.111	-0.00227317	0.0214423	0.0564441	0.00682342	-0.0704588	-0.0574043
0.1112	-0.00410814	0.0206448	0.0556189	-0.011092	-0.0714215	-0.0571229
0.1114	-0.00379513	0.0198473	0.0547938	-0.0151649	-0.0719638	-0.056637
0.1116	-0.0012207	0.0190498	0.0539687	0.000833365	-0.0713981	-0.0556123
0.1118	0.0015963	0.0182523	0.0531436	0.00554011	-0.0708324	-0.0545876
0.112	0.00388903	0.0174548	0.0523184	0.0324777	-0.0702666	-0.0535629
0.1122	0.00489064	0.0166572	0.0514933	0.0481786	-0.0697009	-0.0525382
0.1124	0.00415509	0.0158597	0.0506682	0.0392151	-0.0691352	-0.0515135
0.1126	0.00223404	0.0150622	0.0498431	0.0223522	-0.0685695	-0.0504888
0.1128	0.000547751	0.0142647	0.049018	-0.00920614	-0.0680038	-0.0494641
0.113	-0.000516451	0.0136604	0.0484356	-0.00255878	-0.0674381	-0.0484394
0.1132	0.00079424	0.0132807	0.0481354	0.0191674	-0.0668724	-0.0474146
0.1134	0.00304393	0.012901	0.0478352	0.0294338	-0.066343	-0.0464043
0.1136	0.00361516	0.0125213	0.0475349	0.0377479	-0.0659096	-0.0454316
0.1138	0.0038773	0.0121416	0.0472347	0.0240541	-0.0654762	-0.044459
0.114	0.00207754	0.0117619	0.0469345	0.00676082	-0.0650428	-0.0434864
0.1142	0.000457764	0.0113822	0.0466343	0.00477717	-0.0646094	-0.0425138
0.1144	-0.00152588	0.0110025	0.046334	-0.00201494	-0.064176	-0.0415412
0.1146	-0.0011581	0.0106228	0.0460338	-0.0107633	-0.0637426	-0.0405685
0.1148	0	0.0102431	0.0457336	-0.00990648	-0.0633092	-0.0395959
0.115	0.0013146	0.0105323	0.0459864	0.00194843	-0.0628758	-0.0386233
0.1152	0.00278962	0.011599	0.0468818	0.0208146	-0.0624423	-0.0376507
0.1154	0.00393207	0.0126657	0.0477772	0.0157166	-0.0625682	-0.0370471
0.1156	0.00188583	0.0137324	0.0486726	0.00280918	-0.0641687	-0.0374164
0.1158	0.00115028	0.0147991	0.049568	-0.00183497	-0.0657691	-0.0377857
0.116	-0.00110333	0.0158658	0.0504634	-0.0187096	-0.0673695	-0.038155
0.1162	-0.00221448	0.0169325	0.0513588	-0.0035017	-0.0689699	-0.0385243
0.1164	-0.00183105	0.0179992	0.0522543	0.0161939	-0.0705704	-0.0388936
0.1166	-0.00237098	0.0190659	0.0531497	0.0358229	-0.0721708	-0.0392629
0.1168	-0.00274658	0.0201326	0.0540451	0.0495206	-0.0737712	-0.0396322
0.117	0.000113463	0.0207919	0.0543021	0.0309049	-0.0753716	-0.0400015
0.1172	0.000387338	0.0209778	0.0538173	0.00937829	-0.076972	-0.0403708
0.1174	-0.000152588	0.0211637	0.0533325	0.00323956	-0.0780882	-0.0411117
0.1176	-0.000266051	0.0213495	0.0528477	-0.00840016	-0.0779276	-0.0428322
0.1178	-0.000798152	0.0215354	0.0523628	0.00627958	-0.077767	-0.0445528
0.118	-0.000320826	0.0217213	0.051878	0.0331624	-0.0776064	-0.0462733
0.1182	0.000762939	0.0219072	0.0513932	0.0314253	-0.0774458	-0.0479939
0.1184	0.00126765	0.022093	0.0509084	0.023968	-0.0772852	-0.0497144
0.1186	0.00163934	0.0222789	0.0504235	0.00645955	-0.0771246	-0.051435
0.1188	0.000528189	0.0224648	0.0499387	-0.00839233	-0.0769641	-0.0531555
0.119	-0.000246488	0.0224981	0.0494205	-0.0106107	-0.0768035	-0.0548761
0.1192	8.99877e-05	0.0223541	0.0488634	-0.0195743	-0.0766429	-0.0565966
0.1194	-0.00132243	0.0222101	0.0483063	-0.0108024	-0.0763393	-0.057747
0.1196	-0.0013146	0.0220661	0.0477492	0.0192495	-0.0756586	-0.057394
0.1198	-0.000305176	0.021922	0.0471921	0.0338236	-0.0749779	-0.057041
0.12	0.000532101	0.021778	0.046635	0.0417269	-0.0742972	-0.056688
0.1202	0.0015963	0.021634	0.0460779	0.0275362	-0.0736165	-0.0563351
0.1204	0.0001878	0.02149	0.0455209	-0.00113854	-0.0729359	-0.0559821
0.1206	-0.000348213	0.021346	0.0449638	-0.00839233	-0.0722552	-0.0556291
0.1208	-0.000974215	0.021202	0.0444067	-0.0127939	-0.0715745	-0.0552761
0.121	-0.0001252	0.0208092	0.0438593	0.00361907	-0.0708938	-0.0549232
0.1212	0.000974215	0.0201272	0.0433232	0.0311749	-0.0702131	-0.0545702
0.1214	0.000223013	0.0194452	0.0427872	0.0443913	-0.0696353	-0.0541841
0.1216	-7.82502e-05	0.0187633	0.0422511	0.0460894	-0.0693287	-0.0537106
0.1218	-0.000160413	0.0180813	0.041715	0.0216518	-0.0690222	-0.0532371
0.122	-0.00106812	0.0173993	0.041179	-0.00225361	-0.0687156	-0.0527636
0.1222	-0.00162369	0.0167174	0.0406429	-0.0150671	-0.068409	-0.0522902
0.1224	-0.000352126	0.0160354	0.0401068	-0.0347822	-0.0681024	-0.0518167
0.1226	-0.000622089	0.0153535	0.0395708	-0.020705	-0.0677958	-0.0513432
0.1228	0.00143589	0.0146715	0.0390347	-0.00212058	-0.0674893	-0.0508697
0.123	0.00209319	0.0144474	0.0379721	0.0136547	-0.0671827	-0.0503962
0.1232	0.000798152	0.0147556	0.0362975	0.0384521	-0.0668761	-0.0499228
0.1234	0.00156892	0.0150637	0.034623	0.027904	-0.0662084	-0.0497187
0.1236	1.95626e-05	0.0153718	0.0329484	0.00848232	-0.0645889	-0.0502248
0.1238	-0.00167847	0.0156799	0.0312739	-0.00411987	-0.0629693	-0.0507309
0.124	-0.00145154	0.015988	0.0295993	-0.0247545	-0.0613497	-0.0512371
0.1242	-0.00196408	0.0162962	0.0279248	-0.0228843	-0.0597301	-0.0517432
0.1244	-0.00130287	0.0166043	0.0262502	-0.00713642	-0.0581105	-0.0522493
0.1246	0.000915527	0.0169124	0.0245757	0.000543839	-0.0564909	-0.0527555
0.1248	0.00242184	0.0172205	0.0229011	0.0147189	-0.0548714	-0.0532616
0.125	0.00295786	0.0172086	0.021868	0.0199303	-0.0532518	-0.0537678
0.1252	0.00231621	0.0168247	0.0215802	0.00182714	-0.0516322	-0.0542739
0.1254	0.000269963	0.0164408	0.0212925	-0.0174967	-0.0506447	-0.0546836
0.1256	-0.00117375	0.0160569	0.0210048	-0.0216792	-0.0513235	-0.0548391
0.1258	-0.00316522	0.015673	0.020717	-0.0159709	-0.0520024	-0.0549946
0.126	-0.00240619	0.0152891	0.0204293	-0.00437027	-0.0526813	-0.0551501
0.1262	0.000117375	0.0149052	0.0201415	0.00956609	-0.0533601	-0.0553056
0.1264	0.000954652	0.0145213	0.0198538	0.0166908	-0.054039	-0.0554611
0.1266	0.00130678	0.0141374	0.0195661	0.0180914	-0.0547178	-0.0556166
0.1268	-0.000622089	0.0137535	0.0192783	0.0106107	-0.0553967	-0.0557721
0.127	-0.000305176	0.0137255	0.0193187	0.00905355	-0.0560755	-0.0559276
0.1272	-0.000610352	0.0141111	0.0197405	-0.000641652	-0.0567544	-0.0560831
0.1274	-0.000892052	0.0144967	0.0201622	0.0109276	-0.057509	-0.0564464
0.1276	-0.000152588	0.0148822	0.020584	0.013056	-0.0584634	-0.0573576
0.1278	0.00014085	0.0152678	0.0210057	0.0147463	-0.0594179	-0.0582688
0.128	0.00132634	0.0156534	0.0214275	0.0383348	-0.0603723	-0.05918
0.1282	0.00353691	0.0160389	0.0218493	0.0364998	-0.0613267	-0.0600912
0.1284	0.003533	0.0164245	0.022271	0.0399272	-0.0622811	-0.0610024
0.1286	0.00212449	0.0168101	0.0226928	0.0433232	-0.0632355	-0.0619136
0.1288	0.00167847	0.0171956	0.0231145	0.0195391	-0.0641899	-0.0628248
0.129	-0.000817715	0.0170257	0.0231124	0.0144528	-0.0651443	-0.063736
0.1292	-0.0016902	0.0162102	0.0226178	0.0112915	-0.0660987	-0.0646472
0.1294	-0.00134199	0.0153947	0.0221231	0.00805586	-0.0670341	-0.0655126
0.1296	-0.000328651	0.0145792	0.0216284	0.0199264	-0.0679192	-0.0662574
0.1298	0.00106812	0.0137637	0.0211337	0.0184983	-0.0688042	-0.0670022
0.13	0.00224187	0.0129481	0.020639	0.0157009	-0.0696893	-0.0677471
0.1302	0.000626002	0.0121326	0.0201444	0.0167808	-0.0705744	-0.0684919
0.1304	0.00100943	0.0113171	0.0196497	0.0064439	-0.0714594	-0.0692367
0.1306	0.000332563	0.0105016	0.019155	0.00085684	-0.0723445	-0.0699815
0.1308	-7.43377e-05	0.0096861	0.0186603	0.0039399	-0.0732296	-0.0707263
0.131	0.00129113	0.0091798	0.0178737	0.00686646	-0.0741146	-0.0714712
0.1312	0.00255096	0.00903286	0.0167477	0.023882	-0.0749997	-0.072216
0.1314	0.00354473	0.00888591	0.0156217	0.0279197	-0.0757264	-0.0723055
0.1316	0.00421377	0.00873897	0.0144957	0.0182049	-0.0760358	-0.0706673
0.1318	0.00266442	0.00859203	0.0133697	0.0122188	-0.0763451	-0.0690292
0.132	0.000989865	0.00844509	0.0122437	0.00583355	-0.0766544	-0.0673911
0.1322	-0.00212449	0.00829814	0.0111176	0.00395555	-0.0769637	-0.0657529
0.1324	-0.00264486	0.0081512	0.00999165	0.000508626	-0.077273	-0.0641148
0.1326	-0.00243749	0.00800426	0.00886564	0.0094448	-0.0775823	-0.0624767
0.1328	-0.000164325	0.00785732	0.00773964	0.00870925	-0.0778917	-0.0608385
0.133	0.00181932	0.00766313	0.00696305	0.00320826	-0.078201	-0.0592004
0.1332	0.000747289	0.00741404	0.00659253	0.00518799	-0.0785103	-0.0575623
0.1334	0.000598614	0.00716495	0.00622202	-0.00470675	-0.0787586	-0.0561341
0.1336	-0.00118549	0.00691586	0.0058515	-0.0154114	-0.0788462	-0.0552594
0.1338	-0.00351343	0.00666677	0.00548098	-0.00898312	-0.0789338	-0.0543848
0.134	-0.00312218	0.00641767	0.00511047	-0.000727727	-0.0790214	-0.0535101
0.1342	-0.000590789	0.00616858	0.00473995	0.00571226	-0.079109	-0.0526354
0.1344	0.000524276	0.00591949	0.00436943	0.0281935	-0.0791966	-0.0517608
0.1346	0.00231229	0.0056704	0.00399892	0.0388512	-0.0792842	-0.0508861
0.1348	0.00285613	0.00542131	0.0036284	0.0389412	-0.0793718	-0.0500115
0.135	0.00188192	0.00488527	0.00351675	0.0266403	-0.0794594	-0.0491368
0.1352	0.00163152	0.00401576	0.00370595	-0.010153	-0.079547	-0.0482622
0.1354	-0.000692514	0.00314624	0.00389515	-0.0151062	-0.0796015	-0.0475942
0.1356	-0.00259399	0.00227673	0.00408435	-0.0059431	-0.0795686	-0.0474714
0.1358	-0.00212449	0.00140721	0.00427355	0.00204233	-0.0795358	-0.0473486
0.136	-0.00180367	0.000537696	0.00446275	0.0204507	-0.0795029	-0.0472257
0.1362	-0.000610352	-0.00033182	0.00465195	0.00701904	-0.0794701	-0.0471029
0.1364	0.000434289	-0.00120134	0.00484115	-0.00949566	-0.0794372	-0.04698
0.1366	0.000563401	-0.00207085	0.00503035	-0.0135608	-0.0794044	-0.0468572
0.1368	0.000332563	-0.00294037	0.00521955	-0.0281349	-0.0793715	-0.0467344
0.137	-0.00136155	-0.00387591	0.00507757	-0.022806	-0.0793387	-0.0466115
0.1372	-0.00329433	-0.00488818	0.0045507	-0.00527798	-0.0793058	-0.0464887
0.1374	-0.003533	-0.00590045	0.00402383	0.0165851	-0.0792562	-0.0463656
0.1376	-0.00228882	-0.00691272	0.00349696	0.0411753	-0.0791622	-0.046242
0.1378	-0.000219101	-0.00792499	0.00297009	0.0500449	-0.0790682	-0.0461184
0.138	0.00248836	-0.00893727	0.00244323	0.0250479	-0.0789742	-0.0459948
0.1382	0.00287569	-0.00994954	0.00191636	-0.0137564	-0.0788802	-0.0458711
0.1384	0.00176454	-0.0109618	0.00138949	-0.0298251	-0.0787863	-0.0457475
0.1386	0.000219101	-0.0119741	0.000862617	-0.0202785	-0.0786923	-0.0456239
0.1388	-0.00197191	-0.0129864	0.000335748	-0.00320435	-0.0785983	-0.0455003
0.139	-0.00268007	-0.0135291	0.000241542	0.0201455	-0.0785043	-0.0453767
0.1392	-0.00106029	-0.0135262	0.000650161	0.0298055	-0.0784103	-0.0452531
0.1394	0.000915527	-0.0135232	0.00105878	0.0203646	-0.077885	-0.0452949
0.1396	0.000676864	-0.0135203	0.0014674	0.0181658	-0.0762226	-0.0457731
0.1398	-0.000391251	-0.0135174	0.00187602	0.00085684	-0.0745601	-0.0462512
0.14	-0.000610352	-0.0135144	0.00228464	-0.0224304	-0.0728976	-0.0467294
0.1402	-0.00111898	-0.0135115	0.00269326	-0.0141242	-0.0712352	-0.0472075
0.1404	-0.000649477	-0.0135086	0.00310188	2.34751e-05	-0.0695727	-0.0476857
0.1406	0.00266442	-0.0135056	0.0035105	0.0175359	-0.0679102	-0.0481638
0.1408	0.00252357	-0.0135027	0.00391912	0.0431941	-0.0662478	-0.0486419
0.141	0.00198364	-0.0133002	0.00400749	0.0412379	-0.0645853	-0.0491201
0.1412	0.00232403	-0.0128656	0.00372369	0.0290973	-0.0629228	-0.0495982
0.1414	0.00093509	-0.0124311	0.00343989	0.00783285	-0.0615527	-0.0498577
0.1416	-0.000614264	-0.0119965	0.00315609	-0.0143863	-0.0609532	-0.0495405
0.1418	-0.000645564	-0.011562	0.00287229	-0.0010329	-0.0603537	-0.0492232
0.142	-0.00228882	-0.0111274	0.00258849	0.024418	-0.0597542	-0.048906
0.1422	-0.00169412	-0.0106929	0.00230469	0.039755	-0.0591548	-0.0485888
0.1424	-0.000129113	-0.0102583	0.00202089	0.049145	-0.0585553	-0.0482716
0.1426	0.000586877	-0.00982378	0.00173709	0.0305528	-0.0579558	-0.0479544
0.1428	0.0030009	-0.00938923	0.00145329	0.016949	-0.0573564	-0.0476372
0.143	0.00204233	-0.00910241	0.000948299	0.0047537	-0.0567569	-0.04732
0.1432	-0.000676864	-0.00898729	0.000186244	-0.0193278	-0.0561574	-0.0470028
0.1434	-0.00160022	-0.00887216	-0.000575812	-0.0274893	-0.0554744	-0.046857
0.1436	-0.00191322	-0.00875704	-0.00133787	-0.0162447	-0.0545711	-0.0471634
0.1438	-0.000708164	-0.00864191	-0.00209992	-0.00231229	-0.0536677	-0.0474697
0.144	0.00093509	-0.00852678	-0.00286198	0.0198873	-0.0527644	-0.047776
0.1442	0.00210102	-0.00841166	-0.00362403	0.0324425	-0.0518611	-0.0480823
0.1444	0.00244141	-0.00829653	-0.00438609	0.03193	-0.0509578	-0.0483887
0.1446	0.00116202	-0.00818141	-0.00514814	0.0124222	-0.0500545	-0.048695
0.1448	-0.000293438	-0.00806628	-0.0059102	-0.010599	-0.0491512	-0.0490013
0.145	-0.00147893	-0.00836144	-0.00615057	-0.0181149	-0.0482478	-0.0493076
0.1452	-0.00302046	-0.00913341	-0.00578465	-0.00851362	-0.0473445	-0.049614
0.1454	-0.00137329	-0.00990538	-0.00541873	0.0265738	-0.0466545	-0.0500894
0.1456	7.04252e-05	-0.0106774	-0.00505281	0.0452873	-0.0465267	-0.0510107
0.1458	0.0019406	-0.0114493	-0.0046869	0.0372667	-0.046399	-0.051932
0.146	0.00341562	-0.0122213	-0.00432098	0.0233812	-0.0462713	-0.0528533
0.1462	0.00173324	-0.0129933	-0.00395506	-0.0051293	-0.0461435	-0.0537746
0.1464	-0.000653389	-0.0137652	-0.00358914	-0.0256895	-0.0460158	-0.0546959
0.1466	-0.00231229	-0.0145372	-0.00322322	-0.0134277	-0.045888	-0.0556172
0.1468	-0.0045346	-0.0153092	-0.00285731	-0.00269572	-0.0457603	-0.0565386
0.147	-0.00374427	-0.0157468	-0.00248197	0.0218592	-0.0456326	-0.0574599
0.1472	-0.00095074	-0.0157958	-0.00209569	0.046375	-0.0455048	-0.0583812
0.1474	0.00162369	-0.0158447	-0.0017094	0.0427989	-0.0459936	-0.059026
0.1476	0.00518016	-0.0158937	-0.00132312	0.0278297	-0.0481077	-0.0589421
0.1478	0.00443679	-0.0159427	-0.000936835	0.00637348	-0.0502218	-0.0588581
0.148	0.00233968	-0.0159917	-0.000550552	-0.0102664	-0.052336	-0.0587741
0.1482	0.000715989	-0.0160407	-0.000164269	-0.00523885	-0.0544501	-0.0586902
0.1484	-0.00120897	-0.0160896	0.000222014	0.00505888	-0.0565642	-0.0586062
0.1486	-0.00253922	-0.0161386	0.000608298	0.0234555	-0.0586783	-0.0585222
0.1488	-0.000766852	-0.0161876	0.000994581	0.0422551	-0.0607925	-0.0584382
0.149	0.000774677	-0.0162612	0.00119309	0.0307289	-0.0629066	-0.0583543
0.1492	0.00287178	-0.0163633	0.00117338	0.00727336	-0.0650207	-0.0582703
0.1494	0.00347822	-0.0164655	0.00115368	-0.014265	-0.0665776	-0.0580102
0.1496	0.00107985	-0.0165676	0.00113397	-0.0314918	-0.0666651	-0.0572856
0.1498	-0.00120505	-0.0166698	0.00111426	-0.019183	-0.0667527	-0.056561
0.15	-0.00360342	-0.0167719	0.00109455	0.00595484	-0.0668403	-0.0558364
0.1502	-0.00434289	-0.0168741	0.00107484	0.0126765	-0.0669279	-0.0551118
0.1504	-0.00126765	-0.0169762	0.00105513	0.00352126	-0.0670155	-0.0543871
0.1506	0.00101725	-0.0170784	0.00103543	-0.00991821	-0.0671031	-0.0536625
0.1508	0.00480065	-0.0171805	0.00101572	-0.00825148	-0.0671907	-0.0529379
0.151	0.00542665	-0.0174579	0.000827076	-0.00082554	-0.0672783	-0.0522133
0.1512	0.00345866	-0.0179389	0.000442107	0.0170703	-0.0673659	-0.0514887
0.1514	-0.0011268	-0.0184199	5.71377e-05	0.0406001	-0.0672457	-0.0509264
0.1516	-0.0033139	-0.0189009	-0.000327832	0.0379983	-0.0665778	-0.0507919
0.1518	-0.00391251	-0.019382	-0.000712801	0.0274658	-0.0659099	-0.0506574
0.152	-0.00245314	-0.019863	-0.00109777	0.0205524	-0.065242	-0.0505229
0.1522	-0.00084119	-0.020344	-0.00148274	0.0144019	-0.0645741	-0.0503884
0.1524	0.00282874	-0.020825	-0.00186771	0.0115615	-0.0639062	-0.0502539
0.1526	0.00396729	-0.021306	-0.00225268	0.00095074	-0.0632383	-0.0501194
0.1528	0.00228882	-0.021787	-0.00263765	-0.00332955	-0.0625704	-0.0499849
0.153	7.82502e-05	-0.0217656	-0.0025459	0.0134356	-0.0619025	-0.0498504
0.1532	-0.00244141	-0.0211603	-0.00190012	0.021691	-0.0612346	-0.0497159
0.1534	-0.00251574	-0.0205549	-0.00125434	0.0220313	-0.0607717	-0.0494687
0.1536	-0.000532101	-0.0199496	-0.000608569	0.0185609	-0.0608492	-0.0489245
0.1538	0.000269963	-0.0193442	3.72076e-05	-0.000269963	-0.0609268	-0.0483802
0.154	0.00222622	-0.0187388	0.000682984	0.000708164	-0.0610043	-0.047836
0.1542	0.00156109	-0.0181335	0.00132876	-0.00371297	-0.0610819	-0.0472918
0.1544	0.000410814	-0.0175281	0.00197454	-0.010376	-0.0611595	-0.0467475
0.1546	0.000426464	-0.0169228	0.00262031	-0.00216753	-0.061237	-0.0462033
0.1548	0.00110333	-0.0163174	0.00326609	-0.00393207	-0.0613146	-0.0456591
0.155	-0.000352126	-0.0155169	0.00341965	0.000399076	-0.0613921	-0.0451148
0.1552	-0.000226926	-0.0144896	0.00300118	0.00939785	-0.0614697	-0.0445706
0.1554	-0.000449939	-0.0134622	0.0025827	-0.00501584	-0.0614612	-0.04442
0.1556	-0.000539926	-0.0124349	0.00216423	-0.013416	-0.0612258	-0.0453071
0.1558	0.00116984	-0.0114075	0.00174576	-0.0186509	-0.0609904	-0.0461942
0.156	0.000500801	-0.0103802	0.00132728	-0.0221174	-0.0607549	-0.0470813
0.1562	-0.000457764	-0.00935285	0.000908808	-0.00548143	-0.0605195	-0.0479684
0.1564	-0.00181932	-0.00832551	0.000490335	0.022403	-0.0602841	-0.0488555
0.1566	-0.00160413	-0.00729816	7.18615e-05	0.035283	-0.0600487	-0.0497426
0.1568	-0.000751202	-0.00627082	-0.000346612	0.0393912	-0.0598133	-0.0506297
0.157	-0.000453851	-0.00533429	-0.001075	0.0234477	-0.0595779	-0.0515168
0.1572	0.000328651	-0.00450329	-0.00216356	-0.00169412	-0.0593425	-0.0524039
0.1574	0.00225361	-0.00367229	-0.00325211	-0.025224	-0.0590288	-0.0534498
0.1576	0.000970302	-0.00284128	-0.00434067	-0.0184944	-0.0585087	-0.0549146
0.1578	-0.000692514	-0.00201028	-0.00542923	0.00820453	-0.0579886	-0.0563793
0.158	-0.00171368	-0.00117928	-0.00651778	0.0254587	-0.0574685	-0.0578441
0.1582	-0.00142024	-0.000348282	-0.00760634	0.0420634	-0.0569484	-0.0593089
0.1584	5.08626e-05	0.000482718	-0.0086949	0.0401345	-0.0564283	-0.0607736
0.1586	0.000962477	0.00131372	-0.00978345	0.0170781	-0.0559082	-0.0622384
0.1588	0.00294612	0.00214472	-0.010872	0.00327086	-0.0553881	-0.0637031
0.159	0.00404162	0.00245352	-0.0117157	-0.00316913	-0.0548681	-0.0651679
0.1592	0.00211276	0.00215545	-0.0122747	-0.00822801	-0.054348	-0.0666327
0.1594	0.00088814	0.00185738	-0.0128338	-8.99877e-05	-0.0539438	-0.0678701
0.1596	-0.00093509	0.00155931	-0.0133929	0.0137838	-0.0538453	-0.0685085
0.1598	-0.00274658	0.00126124	-0.0139519	0.0252005	-0.0537467	-0.0691468
0.16	-0.00107594	0.000963165	-0.014511	0.031883	-0.0536482	-0.0697851
0.1602	0.000731639	0.000665094	-0.01507	0.00945654	-0.0535496	-0.0704234
0.1604	0.00160804	0.000367022	-0.0156291	-0.00643217	-0.0534511	-0.0710617
0.1606	0.000704252	6.895e-05	-0.0161881	-0.0203607	-0.0533525	-0.0717
0.1608	-0.00165499	-0.000229122	-0.0167472	-0.0248953	-0.053254	-0.0723383
0.161	-0.00152588	-9.42568e-05	-0.0166694	-0.000129113	-0.0531555	-0.0729766
0.1612	0.000786415	0.000543751	-0.0158515	0.0160648	-0.0530569	-0.0736149
0.1614	0.00195234	0.00118176	-0.0150336	0.0316874	-0.0530412	-0.0739233
0.1616	0.00104464	0.00181977	-0.0142157	0.0435932	-0.0532437	-0.073362
0.1618	0.003846	0.00245777	-0.0133978	0.035017	-0.0534463	-0.0728006
0.162	0.00282092	0.00309578	-0.0125799	0.0264681	-0.0536489	-0.0722393
0.1622	0.00191322	0.00373379	-0.0117621	0.00854492	-0.0538514	-0.071678
0.1624	-0.000633827	0.0043718	-0.0109442	-0.00370515	-0.054054	-0.0711166
0.1626	-0.00192887	0.0050098	-0.0101263	-0.00427637	-0.0542565	-0.0705553
0.1628	-0.00288743	0.00564781	-0.00930837	0.00623263	-0.0544591	-0.069994
0.163	-0.00236316	0.00577408	-0.00901854	0.0225321	-0.0546617	-0.0694326
0.1632	-0.0017528	0.00530562	-0.00934241	0.030901	-0.0548642	-0.0688713
0.1634	0.000551664	0.00483716	-0.00966629	0.0186275	-0.0554429	-0.0687012
0.1636	0.00279744	0.0043687	-0.00999016	0.0154309	-0.0570132	-0.0695627
0.1638	0.00311827	0.00390025	-0.010314	0.0154114	-0.0585835	-0.0704241
0.164	0.00158457	0.00343179	-0.0106379	0.00685472	-0.0601539	-0.0712855
0.1642	0.00010955	0.00296333	-0.0109618	0.00460502	-0.0617242	-0.072147
0.1644	2.34751e-05	0.00249487	-0.0112857	0.00168629	-0.0632945	-0.0730084
0.1646	-0.00124418	0.00202641	-0.0116095	0.00482412	-0.0648648	-0.0738699
0.1648	-0.0001878	0.00155795	-0.0119334	0.0062561	-0.0664351	-0.0747313
0.165	0.00090379	0.00137218	-0.0118711	0.00952305	-0.0680054	-0.0755927
0.1652	0.00192495	0.00151494	-0.01136	0.0153879	-0.0695757	-0.0764542
0.1654	0.00400641	0.00165769	-0.0108489	-0.00338432	-0.0709433	-0.0774242
0.1656	0.0029696	0.00180045	-0.0103378	-0.0030635	-0.0717763	-0.0786806
0.1658	0.00191322	0.00194321	-0.00982669	0.00516451	-0.0726094	-0.079937
0.166	0.00107594	0.00208596	-0.00931558	-0.0064439	-0.0734425	-0.0811934
0.1662	-0.00208537	0.00222872	-0.00880448	-0.0142807	-0.0742755	-0.0824498
0.1664	-0.00312218	0.00237148	-0.00829338	-0.000446026	-0.0751086	-0.0837062
0.1666	-0.00313783	0.00251423	-0.00778228	0.00259008	-0.0759416	-0.0849626
0.1668	-0.00268789	0.00265699	-0.00727117	0.0133377	-0.0767747	-0.086219
0.167	0.000246488	0.00304119	-0.00706938	0.00958956	-0.0776078	-0.0874754
0.1672	0.00328651	0.00370599	-0.00722704	0.011448	-0.0784408	-0.0887318
0.1674	0.0035643	0.00437079	-0.00738471	0.0197856	-0.0792285	-0.089898
0.1676	0.00330998	0.00503559	-0.00754238	0.0194843	-0.0798964	-0.0908263
0.1678	0.000473414	0.00570039	-0.00770004	0.0227043	-0.0805643	-0.0917546
0.168	-0.00289134	0.00636519	-0.00785771	0.0378144	-0.0812322	-0.0926829
0.1682	-0.00411987	0.00702999	-0.00801538	0.0342619	-0.0819001	-0.0936112
0.1684	-0.00258226	0.00769479	-0.00817304	0.0240306	-0.082568	-0.0945395
0.1686	-0.000352126	0.00835959	-0.00833071	-0.0017215	-0.0832359	-0.0954678
0.1688	0.00167847	0.0090244	-0.00848838	-0.014578	-0.0839038	-0.0963961
0.169	0.000755114	0.0092034	-0.00875056	-0.0138581	-0.0845717	-0.0973244
0.1692	0.000179975	0.00881783	-0.00913422	-0.00509018	-0.0852396	-0.0982527
0.1694	-0.00199538	0.00843227	-0.00951787	0.0141085	-0.0860618	-0.0990072
0.1696	-0.00320435	0.0080467	-0.00990153	0.0200751	-0.0872909	-0.0993034
0.1698	-0.00163152	0.00766113	-0.0102852	0.0178919	-0.08852	-0.0995996
0.17	0.00107985	0.00727556	-0.0106688	0.019989	-0.089749	-0.0998958
0.1702	0.00391251	0.00688999	-0.0110525	0.000688602	-0.0909781	-0.100192
0.1704	0.00507061	0.00650443	-0.0114362	-0.00896747	-0.0922071	-0.100488
0.1706	0.00469501	0.00611886	-0.0118198	0.0162213	-0.0934362	-0.100784
0.1708	0.00280918	0.00573329	-0.0122035	0.0207833	-0.0946653	-0.101081
0.171	0.000923352	0.00562286	-0.0121666	0.0267616	-0.0958943	-0.101377
0.1712	-0.000939002	0.00583218	-0.0116411	0.0274658	-0.0971234	-0.101673
0.1714	-0.00127157	0.0060415	-0.0111155	0.0152471	-0.0984184	-0.101826
0.1716	-0.000739464	0.00625082	-0.0105899	0.00300872	-0.0998875	-0.101599
0.1718	1.17375e-05	0.00646014	-0.0100644	-0.0140381	-0.101356	-0.101373
0.172	0.000250401	0.00666946	-0.00953883	-0.0183966	-0.102826	-0.101147
0.1722	0.000610352	0.00687878	-0.00901328	-0.00620524	-0.104295	-0.100921
0.1724	0.000281701	0.0070881	-0.00848772	-0.00693688	-0.105764	-0.100694
0.1726	-0.00134982	0.00729742	-0.00796216	0.00640869	-0.107233	-0.100468
0.1728	-0.00197191	0.00750674	-0.00743661	0.0162213	-0.108702	-0.100242
0.173	-0.00125592	0.00737722	-0.00716476	0.00971867	-0.110171	-0.100016
0.1732	-0.000704252	0.00685392	-0.00718775	0.00293438	-0.11164	-0.0997895
0.1734	0.00087249	0.00633062	-0.00721074	-0.00715207	-0.112543	-0.099739
0.1736	0.00130287	0.00580732	-0.00723374	-0.0135334	-0.111956	-0.100152
0.1738	-0.000653389	0.00528402	-0.00725673	-0.00745333	-0.111368	-0.100565
0.174	-0.000559489	0.00476072	-0.00727972	0.00537188	-0.11078	-0.100977
0.1742	-0.00235924	0.00423742	-0.00730272	0.0153996	-0.110193	-0.10139
0.1744	-0.00350952	0.00371412	-0.00732571	0.0104934	-0.109605	-0.101803
0.1746	-0.0015337	0.00319082	-0.0073487	-7.43377e-05	-0.109017	-0.102216
0.1748	-0.000434289	0.00266752	-0.0073717	0.00250009	-0.10843	-0.102629
0.175	0.00111507	0.00279072	-0.00738314	0.00222622	-0.107842	-0.103042
0.1752	0.00354082	0.00366526	-0.00738117	0.0108846	-0.107255	-0.103455
0.1754	0.00231229	0.0045398	-0.0073792	0.0164912	-0.106669	-0.104029
0.1756	0.00144763	0.00541434	-0.00737723	0.019633	-0.106089	-0.105031
0.1758	0.00183105	0.00628888	-0.00737526	0.0268476	-0.105508	-0.106032
0.176	-0.000880315	0.00716342	-0.00737329	0.0212801	-0.104928	-0.107033
0.1762	-0.00135764	0.00803796	-0.00737132	0.0103838	-0.104348	-0.108035
0.1764	-0.000939002	0.0089125	-0.00736935	0.00490238	-0.103767	-0.109036
0.1766	0.000305176	0.00978704	-0.00736738	-0.0236394	-0.103187	-0.110038
0.1768	0.000770764	0.0106616	-0.0073654	-0.0191517	-0.102607	-0.111039
0.177	0.000320826	0.010974	-0.00761228	0.00561054	-0.102027	-0.11204
0.1772	8.21627e-05	0.0106333	-0.00814834	0.0121483	-0.101446	-0.113042
0.1774	-0.000762939	0.0102925	-0.00868441	0.0265346	-0.101101	-0.113865
0.1776	-0.00102508	0.00995171	-0.00922048	0.0261043	-0.101377	-0.114219
0.1778	-0.000328651	0.00961094	-0.00975654	0.0102234	-0.101652	-0.114572
0.178	0.00148284	0.00927017	-0.0102926	-0.00268789	-0.101928	-0.114926
0.1782	0.00260182	0.00892939	-0.0108287	-0.0159396	-0.102204	-0.11528
0.1784	0.00214797	0.00858862	-0.0113647	-0.0157518	-0.102479	-0.115634
0.1786	0.00158457	0.00824785	-0.0119008	0.011581	-0.102755	-0.115987
0.1788	-0.000383426	0.00790708	-0.0124369	0.0334402	-0.10303	-0.116341
0.179	-0.00138503	0.00762884	-0.0128183	0.0440275	-0.103306	-0.116695
0.1792	-0.00259399	0.00742329	-0.01302	0.0306467	-0.103581	-0.117049
0.1794	-0.00158848	0.00721774	-0.0132217	0.0144332	-0.103912	-0.117203
0.1796	-0.000880315	0.00701219	-0.0134233	-0.00014085	-0.104387	-0.116831
0.1798	0.000626002	0.00680663	-0.013625	-0.00408857	-0.104863	-0.11646
0.18	0.00106812	0.00660108	-0.0138267	0.00345475	-0.105338	-0.116088
0.1802	-0.000528189	0.00639553	-0.0140284	0.016902	-0.105813	-0.115716
0.1804	-0.00182323	0.00618998	-0.0142301	0.0298564	-0.106289	-0.115345
0.1806	-0.00214406	0.00598442	-0.0144317	0.0411713	-0.106764	-0.114973
0.1808	-0.00241793	0.00577887	-0.0146334	0.0386517	-0.107239	-0.114602
0.181	-0.00188583	0.0053615	-0.0150116	0.0293243	-0.107715	-0.11423
0.1812	6.65127e-05	0.00469795	-0.015595	0.0123479	-0.10819	-0.113858
0.1814	0.00206581	0.00403441	-0.0161784	-0.00504714	-0.108595	-0.113651
0.1816	0.0043781	0.00337086	-0.0167617	-0.0126804	-0.108812	-0.113875
0.1818	0.00478109	0.00270732	-0.0173451	-0.00905746	-0.109029	-0.1141
0.182	0.00286396	0.00204377	-0.0179285	0.00154935	-0.109246	-0.114325
0.1822	0.00145154	0.00138023	-0.0185118	0.021554	-0.109463	-0.114549
0.1824	0.000915527	0.000716686	-0.0190952	0.019809	-0.10968	-0.114774
0.1826	0.00124418	5.31411e-05	-0.0196786	0.0201768	-0.109898	-0.114999
0.1828	0.00197582	-0.000610403	-0.0202619	0.0207207	-0.110115	-0.115223
0.183	0.00323565	-0.00155451	-0.0209896	0.00310262	-0.110332	-0.115448
0.1832	0.00454242	-0.00282466	-0.021885	-0.00698383	-0.110549	-0.115673
0.1834	0.00271919	-0.00409481	-0.0227805	-0.00199929	-0.110545	-0.115757
0.1836	-0.00102899	-0.00536497	-0.0236759	0.00167455	-0.109957	-0.115472
0.1838	-0.00316913	-0.00663512	-0.0245713	0.0203177	-0.10937	-0.115187
0.184	-0.00367776	-0.00790528	-0.0254667	0.0322117	-0.108782	-0.114901
0.1842	-0.00204624	-0.00917543	-0.0263621	0.0245275	-0.108194	-0.114616
0.1844	-0.000152588	-0.0104456	-0.0272575	0.0255057	-0.107607	-0.114331
0.1846	0.000176063	-0.0117157	-0.0281529	0.00809498	-0.107019	-0.114045
0.1848	0.00179975	-0.0129859	-0.0290484	-0.00241402	-0.106432	-0.11376
0.185	0.000739464	-0.0138554	-0.0299079	-0.00210102	-0.105844	-0.113475
0.1852	-0.000579051	-0.0142594	-0.0307258	-0.00193278	-0.105256	-0.113189
0.1854	-0.00149458	-0.0146634	-0.0315437	0.0032513	-0.104889	-0.113241
0.1856	-0.00377948	-0.0150674	-0.0323616	0.0135803	-0.105103	-0.114179
0.1858	-0.00233186	-0.0154714	-0.0331795	0.0116202	-0.105316	-0.115117
0.186	-0.00010955	-0.0158754	-0.0339974	0.00984779	-0.10553	-0.116056
0.1862	0.00080989	-0.0162794	-0.0348153	0.00448374	-0.105743	-0.116994
0.1864	0.00199538	-0.0166834	-0.0356332	0.00265268	-0.105957	-0.117933
0.1866	0.00253531	-0.0170873	-0.0364511	-0.0111428	-0.10617	-0.118871
0.1868	0.000434289	-0.0174913	-0.037269	-0.0133808	-0.106384	-0.119809
0.187	-0.000864665	-0.0172846	-0.0373346	-0.00310653	-0.106597	-0.120748
0.1872	-0.00196408	-0.0163682	-0.0365259	-7.43377e-05	-0.106811	-0.121686
0.1874	-0.00241793	-0.0154518	-0.0357172	0.011491	-0.106911	-0.12205
0.1876	-6.65127e-05	-0.0145354	-0.0349085	0.0199734	-0.106713	-0.120898
0.1878	0.00129504	-0.013619	-0.0340998	0.0165147	-0.106515	-0.119747
0.188	0.00393207	-0.0127026	-0.0332911	0.0214093	-0.106317	-0.118596
0.1882	0.0047224	-0.0117862	-0.0324824	0.0140381	-0.106119	-0.117444
0.1884	0.00271528	-0.0108698	-0.0316737	0.00721076	-0.105921	-0.116293
0.1886	0.000669039	-0.00995341	-0.030865	0.0178058	-0.105723	-0.115141
0.1888	-0.00139677	-0.00903701	-0.0300563	0.00732031	-0.105525	-0.11399
0.189	-0.00264877	-0.00858782	-0.0301269	-0.0121601	-0.105327	-0.112838
0.1892	-0.00207754	-0.00868159	-0.0312194	-0.0166203	-0.105129	-0.111687
0.1894	-0.000332563	-0.00877537	-0.0323119	-0.0233146	-0.105076	-0.110838
0.1896	0.00178019	-0.00886914	-0.0334044	-0.0153097	-0.105407	-0.110785
0.1898	0.000774677	-0.00896292	-0.0344969	0.00549316	-0.105737	-0.110732
0.19	-1.95626e-05	-0.00905669	-0.0355894	0.0212528	-0.106067	-0.110679
0.1902	-0.000375601	-0.00915047	-0.0366819	0.0312531	-0.106398	-0.110626
0.1904	-0.00170194	-0.00924424	-0.0377744	0.0146602	-0.106728	-0.110573
0.1906	-0.000923352	-0.00933802	-0.0388669	-0.0158926	-0.107058	-0.11052
0.1908	0.000543839	-0.0094318	-0.0399594	-0.0299072	-0.107388	-0.110468
0.191	-3.52126e-05	-0.00979083	-0.0409158	-0.0360929	-0.107719	-0.110415
0.1912	0.00010955	-0.0104581	-0.0417139	-0.0149927	-0.108049	-0.110362
0.1914	0.0012207	-0.0111255	-0.0425121	0.0207441	-0.108217	-0.109938
0.1916	-0.00170194	-0.0117928	-0.0433103	0.0427246	-0.107955	-0.108534
0.1918	-0.00157283	-0.0124601	-0.0441085	0.0510739	-0.107693	-0.107131
0.192	-0.00208928	-0.0131274	-0.0449067	0.043198	-0.107431	-0.105728
0.1922	-0.00305176	-0.0137947	-0.0457049	0.0330764	-0.107169	-0.104324
0.1924	-0.00198364	-0.014462	-0.0465031	0.0144802	-0.106907	-0.102921
0.1926	-0.00268398	-0.0151293	-0.0473013	-0.00474587	-0.106645	-0.101518
0.1928	-0.000915527	-0.0157966	-0.0480994	-0.00134982	-0.106383	-0.100114
0.193	0.00170585	-0.0164045	-0.0480502	0.0120231	-0.106122	-0.0987109
0.1932	0.000223013	-0.0169433	-0.0470162	0.0347822	-0.10586	-0.0973075
0.1934	9.39002e-05	-0.0174821	-0.0459822	0.0437927	-0.105801	-0.0961616
0.1936	-0.000176063	-0.0180209	-0.0449481	0.0298212	-0.106278	-0.0956943
0.1938	-0.0015963	-0.0185597	-0.0439141	0.00722641	-0.106755	-0.0952271
0.194	-0.00253531	-0.0190985	-0.0428801	-0.000504714	-0.107233	-0.0947598
0.1942	-0.000755114	-0.0196373	-0.0418461	-0.0142454	-0.10771	-0.0942925
0.1944	0.00144372	-0.020176	-0.040812	-0.00822801	-0.108187	-0.0938253
0.1946	0.00257052	-0.0207148	-0.039778	0.000774677	-0.108664	-0.093358
0.1948	0.00274658	-0.0212536	-0.038744	0.028753	-0.109141	-0.0928908
0.195	0.00215579	-0.0218861	-0.0378767	0.0622754	-0.109619	-0.0924235
0.1952	0.00105638	-0.0226275	-0.0372034	0.0603661	-0.110096	-0.0919562
0.1954	0.000708164	-0.0233689	-0.03653	0.0361946	-0.110243	-0.0917847
0.1956	0	-0.0241104	-0.0358566	0.00609178	-0.109518	-0.0923927
0.1958	0.000751202	-0.0248518	-0.0351833	-0.032196	-0.108794	-0.0930006
0.196	0.0018154	-0.0255932	-0.0345099	-0.0379944	-0.108069	-0.0936086
0.1962	0.00197191	-0.0263346	-0.0338365	-0.0235337	-0.107345	-0.0942166
0.1964	0.00110333	-0.027076	-0.0331632	-0.00929612	-0.10662	-0.0948246
0.1966	0.00230838	-0.0278174	-0.0324898	0.0256113	-0.105896	-0.0954326
0.1968	0.00180367	-0.0285588	-0.0318164	0.0336984	-0.105171	-0.0960406
0.197	0.000751202	-0.0292209	-0.0317869	0.0154935	-0.104447	-0.0966485
0.1972	0.000696427	-0.0297906	-0.0325056	-0.00657302	-0.103722	-0.0972565
0.1974	0.00106812	-0.0303604	-0.0332243	-0.0207793	-0.103074	-0.0976039
0.1976	0.00134982	-0.0309302	-0.033943	-0.0162095	-0.102625	-0.0972641
0.1978	0.00139285	-0.0314999	-0.0346617	0.0118197	-0.102176	-0.0969244
0.198	-0.000219101	-0.0320697	-0.0353804	0.0298172	-0.101727	-0.0965846
0.1982	0.000199538	-0.0326395	-0.0360991	0.0413044	-0.101278	-0.0962449
0.1984	0.000762939	-0.0332092	-0.0368178	0.0366367	-0.100829	-0.0959051
0.1986	-0.000500801	-0.033779	-0.0375365	0.0234985	-0.10038	-0.0955653
0.1988	0.000586877	-0.0343488	-0.0382552	0.0110802	-0.0999312	-0.0952256
0.199	0.00133025	-0.0341295	-0.038722	-0.0055988	-0.0994823	-0.0948858
0.1992	0.00082554	-0.0329934	-0.0388961	-0.0123244	-0.0990334	-0.0945461
0.1994	0.00186627	-0.0318572	-0.0390702	-0.0146837	-0.0984216	-0.0942202
0.1996	0.00170977	-0.030721	-0.0392443	-0.00538361	-0.0973805	-0.093931
0.1998	-0.00115028	-0.0295848	-0.0394183	0.00111115	-0.0963394	-0.0936418
0.2	-0.00183105	-0.0284486	-0.0395924	-0.00184279	-0.0952983	-0.0933526
0.2002	-0.00366993	-0.0273124	-0.0397665	0.00973041	-0.0942572	-0.0930633
0.2004	-0.00289526	-0.0261762	-0.0399406	0.00848232	-0.0932161	-0.0927741
0.2006	-0.000399076	-0.02504	-0.0401147	-0.0107398	-0.092175	-0.0924849
0.2008	0.00162369	-0.0239038	-0.0402888	0.00336085	-0.0911339	-0.0921957
0.201	0.0029383	-0.0236585	-0.0399503	0.0141515	-0.0900928	-0.0919065
0.2012	0.00274658	-0.0244485	-0.0390161	0.0265503	-0.0890517	-0.0916172
0.2014	0.00119723	-0.0252384	-0.038082	0.047314	-0.0885009	-0.0913757
0.2016	-0.000778589	-0.0260284	-0.0371478	0.0372119	-0.0892427	-0.0912599
0.2018	-0.00267616	-0.0268184	-0.0362136	0.0165734	-0.0899846	-0.091144
0.202	-0.00212449	-0.0276084	-0.0352794	-0.00496889	-0.0907264	-0.0910282
0.2022	-0.00085684	-0.0283983	-0.0343453	-0.0270628	-0.0914682	-0.0909123
0.2024	0.00151414	-0.0291883	-0.0334111	-0.0222309	-0.09221	-0.0907965
0.2026	0.00172933	-0.0299783	-0.0324769	-0.0126413	-0.0929518	-0.0906806
0.2028	-0.000504714	-0.0307683	-0.0315427	-0.00494933	-0.0936936	-0.0905648
0.203	-0.00133808	-0.0310523	-0.0309112	0.0260338	-0.0944355	-0.090449
0.2032	-0.00174889	-0.0307484	-0.0306313	0.0281505	-0.0951773	-0.0903331
0.2034	-0.00341171	-0.0304444	-0.0303515	0.0187683	-0.0956674	-0.0901843
0.2036	-0.00210102	-0.0301405	-0.0300716	-0.00295786	-0.095494	-0.0899488
0.2038	-0.000176063	-0.0298366	-0.0297917	-0.0287374	-0.0953207	-0.0897132
0.204	5.47751e-05	-0.0295326	-0.0295119	-0.0209984	-0.0951473	-0.0894776
0.2042	0.00295786	-0.0292287	-0.029232	-0.00788762	-0.094974	-0.089242
0.2044	0.00331781	-0.0289248	-0.0289522	0.0141672	-0.0948006	-0.0890065
0.2046	0.00187409	-0.0286208	-0.0286723	0.0302163	-0.0946272	-0.0887709
0.2048	8.21627e-05	-0.0283169	-0.0283925	0.0258226	-0.0944539	-0.0885353
0.205	-0.00355256	-0.0278236	-0.027854	0.019496	-0.0942805	-0.0882997
0.2052	-0.00366211	-0.0271103	-0.0270151	0.00382252	-0.0941071	-0.0880642
0.2054	-0.00173715	-0.0263969	-0.0261762	-0.0117023	-0.093932	-0.0879765
0.2056	0.000712077	-0.0256835	-0.0253373	-0.015251	-0.0937523	-0.088279
0.2058	0.00327868	-0.0249702	-0.0244984	-0.0033765	-0.0935725	-0.0885814
0.206	0.00199538	-0.0242568	-0.0236594	0.0116671	-0.0933928	-0.0888839
0.2062	-0.000399076	-0.0235434	-0.0228205	0.0124457	-0.093213	-0.0891863
0.2064	-0.00308306	-0.0228301	-0.0219816	0.00737508	-0.0930333	-0.0894887
0.2066	-0.00525841	-0.0221167	-0.0211427	0.0112211	-0.0928535	-0.0897912
0.2068	-0.00420595	-0.0214034	-0.0203038	0.0120505	-0.0926738	-0.0900936
0.207	-0.00125983	-0.0210091	-0.0201655	0.00781328	-0.092494	-0.090396
0.2072	0.000434289	-0.0209856	-0.0208415	0.0295316	-0.0923143	-0.0906985
0.2074	0.00155718	-0.0209622	-0.0215175	0.0500175	-0.0921169	-0.0910522
0.2076	0.00109159	-0.0209387	-0.0221935	0.0600296	-0.0918733	-0.0915413
0.2078	-0.000152588	-0.0209153	-0.0228695	0.0645564	-0.0916297	-0.0920303
0.208	0.000226926	-0.0208919	-0.0235455	0.0454282	-0.0913861	-0.0925193
0.2082	-0.00206189	-0.0208684	-0.0242215	0.0169725	-0.0911425	-0.0930084
0.2084	-0.000633827	-0.020845	-0.0248975	0.0001878	-0.0908988	-0.0934974
0.2086	0.000121288	-0.0208215	-0.0255735	0.0042842	-0.0906552	-0.0939864
0.2088	0.0010329	-0.0207981	-0.0262495	0.0203138	-0.0904116	-0.0944755
0.209	0.00301655	-0.0210095	-0.0261659	0.0274658	-0.090168	-0.0949645
0.2092	0.003846	-0.0214939	-0.0251995	0.0184162	-0.0899243	-0.0954535
0.2094	0.00210102	-0.0219782	-0.0242331	0.0131108	-0.0898684	-0.0955233
0.2096	0.00139677	-0.0224626	-0.0232668	-0.00100943	-0.0903073	-0.0944877
0.2098	-3.91251e-06	-0.022947	-0.0223004	-0.0226808	-0.0907462	-0.0934521
0.21	-0.000352126	-0.0234313	-0.021334	-0.0206072	-0.0911851	-0.0924165
0.2102	-0.000363863	-0.0239157	-0.0203677	-0.0104934	-0.091624	-0.0913809
0.2104	-0.000661214	-0.0244001	-0.0194013	0.00873663	-0.0920628	-0.0903453
0.2106	0.000528189	-0.0248844	-0.0184349	0.0106381	-0.0925017	-0.0893097
0.2108	0.00255878	-0.0253688	-0.0174686	0.00808716	-0.0929406	-0.0882741
0.211	0.00185844	-0.0253019	-0.0169899	-0.00115028	-0.0933795	-0.0872385
0.2112	0.00192887	-0.0245944	-0.0170779	-0.0132243	-0.0938184	-0.0862029
0.2114	0.000352126	-0.0238869	-0.0171659	-0.0215149	-0.0943571	-0.0855404
0.2116	-0.000301263	-0.0231794	-0.017254	-0.0309245	-0.0951592	-0.0858615
0.2118	-0.000610352	-0.0224719	-0.017342	-0.0255722	-0.0959612	-0.0861826
0.212	-0.000469501	-0.0217644	-0.01743	0.00833365	-0.0967632	-0.0865037
0.2122	0.00202277	-0.0210569	-0.0175181	0.0336945	-0.0975653	-0.0868248
0.2124	0.00167847	-0.0203494	-0.0176061	0.0420438	-0.0983673	-0.0871459
0.2126	0.000692514	-0.0196419	-0.0176941	0.0407058	-0.0991693	-0.087467
0.2128	-0.000242576	-0.0189344	-0.0177822	0.0198403	-0.0999714	-0.0877881
0.213	0	-0.0185259	-0.0175439	0.0082554	-0.100773	-0.0881092
0.2132	0.000117375	-0.0184647	-0.0169263	0.00264094	-0.101575	-0.0884303
0.2134	0.000610352	-0.0184036	-0.0163088	-0.00889314	-0.102342	-0.0882889
0.2136	0.00220274	-0.0183425	-0.0156913	-7.82502e-06	-0.103013	-0.0869283
0.2138	0.00339215	-0.0182814	-0.0150738	0.00643217	-0.103685	-0.0855678
0.214	0.00360733	-0.0182203	-0.0144562	0.00730466	-0.104356	-0.0842072
0.2142	0.00275832	-0.0181591	-0.0138387	0.0311279	-0.105028	-0.0828466
0.2144	0.00237098	-0.018098	-0.0132212	0.0306936	-0.105699	-0.081486
0.2146	0.000504714	-0.0180369	-0.0126036	0.0233655	-0.106371	-0.0801254
0.2148	-0.000915527	-0.0179758	-0.0119861	0.0151375	-0.107042	-0.0787649
0.215	-0.000481239	-0.0185129	-0.0121674	-0.000492976	-0.107714	-0.0774043
0.2152	0.000790327	-0.0197454	-0.013277	-0.00121288	-0.108386	-0.0760437
0.2154	0.00219492	-0.0209779	-0.0143865	0.0152353	-0.109033	-0.0749827
0.2156	0.00106812	-0.0222104	-0.0154961	0.0293908	-0.109616	-0.0747113
0.2158	-0.00195234	-0.0234428	-0.0166057	0.0301498	-0.110199	-0.07444
0.216	-0.00080989	-0.0246753	-0.0177153	0.0223678	-0.110782	-0.0741687
0.2162	-0.00220666	-0.0259078	-0.0188248	0.00958956	-0.111365	-0.0738973
0.2164	-0.00271137	-0.0271403	-0.0199344	-0.015963	-0.111948	-0.073626
0.2166	-0.000876402	-0.0283727	-0.021044	-0.0151062	-0.112531	-0.0733546
0.2168	0	-0.0296052	-0.0221536	-0.00442505	-0.113114	-0.0730833
0.217	0.000426464	-0.0303868	-0.0228496	0.00348605	-0.113697	-0.072812
0.2172	0.000923352	-0.0306442	-0.0230651	0.020036	-0.11428	-0.0725406
0.2174	-9.39002e-05	-0.0309017	-0.0232806	0.0325012	-0.11496	-0.0720803
0.2176	-0.000301263	-0.0311592	-0.0234961	0.0259712	-0.115897	-0.0711217
0.2178	-0.00236707	-0.0314166	-0.0237116	0.022763	-0.116833	-0.070163
0.218	-0.00282874	-0.0316741	-0.023927	0.00840407	-0.117769	-0.0692044
0.2182	-0.000762939	-0.0319315	-0.0241425	-0.00802456	-0.118705	-0.0682458
0.2184	0.00128722	-0.032189	-0.024358	-0.013639	-0.119641	-0.0672872
0.2186	-4.69501e-05	-0.0324465	-0.0245735	-0.0224891	-0.120577	-0.0663285
0.2188	-0.00108377	-0.0327039	-0.0247889	-0.00440157	-0.121514	-0.0653699
0.219	-0.00148675	-0.0327966	-0.0242819	0.0119136	-0.12245	-0.0644113
0.2192	-0.00170194	-0.0326978	-0.0229352	0.00500019	-0.123386	-0.0634527
0.2194	-0.00167064	-0.032599	-0.0215884	0.00228882	-0.123721	-0.0623963
0.2196	-0.00152979	-0.0325002	-0.0202417	-0.000496889	-0.12247	-0.0610824
0.2198	0	-0.0324014	-0.0188949	-0.00835712	-0.121219	-0.0597685
0.22	0.00194843	-0.0323026	-0.0175482	-0.00160804	-0.119968	-0.0584545
0.2202	0.00275832	-0.0322038	-0.0162015	0.00290699	-0.118717	-0.0571406
0.2204	0.0036269	-0.032105	-0.0148547	-4.69501e-05	-0.117466	-0.0558267
0.2206	0.00207363	-0.0320062	-0.013508	0.00711294	-0.116215	-0.0545127
0.2208	0.000762939	-0.0319074	-0.0121613	0.0115771	-0.114964	-0.0531988
0.221	-0.00080989	-0.0315486	-0.0112724	0.0199655	-0.113713	-0.0518849
0.2212	-0.00167847	-0.0308876	-0.0109157	0.0217418	-0.112462	-0.050571
0.2214	-0.0011581	-0.0302265	-0.010559	0.0119332	-0.11171	-0.049507
0.2216	-0.000962477	-0.0295655	-0.0102023	0.00788762	-0.112274	-0.0491019
0.2218	0.00017215	-0.0289045	-0.00984553	0.00735161	-0.112838	-0.0486968
0.222	0.00208146	-0.0282434	-0.00948881	0.00930786	-0.113402	-0.0482918
0.2222	0.00223013	-0.0275824	-0.00913209	0.0154818	-0.113966	-0.0478867
0.2224	0.00168238	-0.0269214	-0.00877537	0.0199655	-0.11453	-0.0474816
0.2226	-0.00170194	-0.0262603	-0.00841865	0.0194491	-0.115093	-0.0470766
0.2228	-0.00379122	-0.0255993	-0.00806193	0.00593919	-0.115657	-0.0466715
0.223	-0.0038773	-0.0251741	-0.00768668	0.00212058	-0.116221	-0.0462665
0.2232	-0.00248053	-0.025023	-0.00728988	-0.0015963	-0.116785	-0.0458614
0.2234	-0.00167847	-0.0248718	-0.00689309	-0.00904964	-0.117186	-0.0457078
0.2236	0.000449939	-0.0247207	-0.00649629	-0.00102899	-0.117157	-0.046217
0.2238	0.000121288	-0.0245696	-0.0060995	-0.0040338	-0.117128	-0.0467263
0.224	-0.00113854	-0.0244185	-0.0057027	-0.00282874	-0.117098	-0.0472355
0.2242	-0.00216362	-0.0242673	-0.00530591	0.0149654	-0.117069	-0.0477447
0.2244	-0.00305176	-0.0241162	-0.00490911	0.008631	-0.11704	-0.048254
0.2246	-0.00154935	-0.0239651	-0.00451232	-0.00320435	-0.117011	-0.0487632
0.2248	0.000481239	-0.0238139	-0.00411553	-0.000770764	-0.116982	-0.0492725
0.225	0.00149849	-0.0236014	-0.0040016	-0.00120114	-0.116952	-0.0497817
0.2252	0.00308697	-0.0233176	-0.00421642	0.0182166	-0.116923	-0.050291
0.2254	0.00304393	-0.0230338	-0.00443125	0.0302007	-0.116852	-0.0510482
0.2256	0.00161978	-0.0227499	-0.00464607	0.0282992	-0.11667	-0.0524593
0.2258	0.000575139	-0.0224661	-0.00486089	0.0158105	-0.116489	-0.0538705
0.226	-0.00101725	-0.0221822	-0.00507571	-0.00369341	-0.116307	-0.0552816
0.2262	-0.00119723	-0.0218984	-0.00529053	-0.0154388	-0.116126	-0.0566927
0.2264	-0.000915527	-0.0216146	-0.00550535	-0.0013146	-0.115944	-0.0581038
0.2266	0.00014085	-0.0213307	-0.00572017	0.0130795	-0.115763	-0.0595149
0.2268	0.00213232	-0.0210469	-0.00593499	0.0191556	-0.115581	-0.060926
0.227	0.00329825	-0.0211123	-0.00628684	0.020259	-0.115399	-0.0623371
0.2272	0.00395946	-0.0215837	-0.00679794	0.018158	-0.115218	-0.0637483
0.2274	0.00256269	-0.0220551	-0.00730905	0.0012833	-0.115279	-0.0651264
0.2276	0.000199538	-0.0225265	-0.00782015	-0.018827	-0.115981	-0.0664178
0.2278	0.000590789	-0.0229979	-0.00833125	-0.0148597	-0.116683	-0.0677092
0.228	-0.000528189	-0.0234693	-0.00884235	-0.00102899	-0.117384	-0.0690006
0.2282	0.000176063	-0.0239407	-0.00935346	0.0197073	-0.118086	-0.070292
0.2284	0.00237489	-0.0244121	-0.00986456	0.0479009	-0.118788	-0.0715834
0.2286	0.00172933	-0.0248835	-0.0103757	0.049145	-0.119489	-0.0728747
0.2288	0.000821627	-0.0253548	-0.0108868	0.0452717	-0.120191	-0.0741661
0.229	-0.000485151	-0.0260439	-0.0114914	0.0268281	-0.120893	-0.0754575
0.2292	-0.00188974	-0.0269858	-0.0122049	-0.00800891	-0.121594	-0.0767489
0.2294	-0.00218318	-0.0279277	-0.0129183	-0.0272663	-0.122291	-0.077417
0.2296	-0.000778589	-0.0288697	-0.0136318	-0.0182519	-0.122977	-0.0764421
0.2298	-6.65127e-05	-0.0298116	-0.0143452	-0.00406901	-0.123662	-0.0754671
0.23	0.00218318	-0.0307536	-0.0150587	0.0369732	-0.124347	-0.0744922
0.2302	0.00316522	-0.0316955	-0.0157721	0.0431511	-0.125032	-0.0735172
0.2304	0.00308306	-0.0326374	-0.0164855	0.0184475	-0.125718	-0.0725423
0.2306	0.00361516	-0.0335794	-0.017199	0.0031574	-0.126403	-0.0715673
0.2308	0.00366211	-0.0345213	-0.0179124	-0.0263273	-0.127088	-0.0705924
0.231	0.00260182	-0.0350671	-0.0182482	-0.0317657	-0.127773	-0.0696174
0.2312	0.00198364	-0.0351525	-0.0181451	-0.0061622	-0.128459	-0.0686425
0.2314	0.00149458	-0.0352379	-0.0180419	0.0152275	-0.12848	-0.0676942
0.2316	0.00102508	-0.0353233	-0.0179388	0.0446535	-0.126753	-0.0668165
0.2318	0.00198364	-0.0354087	-0.0178356	0.0524668	-0.125026	-0.0659387
0.232	0.00127939	-0.0354941	-0.0177325	0.0275362	-0.123299	-0.0650609
0.2322	3.13001e-05	-0.0355795	-0.0176294	0.0119645	-0.121571	-0.0641832
0.2324	-0.000516451	-0.0356649	-0.0175262	-0.0172424	-0.119844	-0.0633054
0.2326	-0.000446026	-0.0357503	-0.0174231	-0.0327907	-0.118117	-0.0624276
0.2328	-0.000492976	-0.0358357	-0.0173199	-0.0249736	-0.11639	-0.0615499
0.233	0.00014085	-0.0356851	-0.017335	-0.0105286	-0.114662	-0.0606721
0.2332	0.000762939	-0.0352602	-0.0174874	0.0227982	-0.112935	-0.0597943
0.2334	0.00113463	-0.0348353	-0.0176398	0.0390038	-0.111534	-0.0591633
0.2336	-0.00085684	-0.0344104	-0.0177922	0.0377831	-0.110994	-0.0591827
0.2338	-0.00137329	-0.0339854	-0.0179446	0.0153449	-0.110454	-0.0592022
0.234	-0.00231229	-0.0335605	-0.018097	-0.0217144	-0.109914	-0.0592216
0.2342	-0.00205407	-0.0331356	-0.0182495	-0.0290034	-0.109374	-0.059241
0.2344	-0.00113854	-0.0327107	-0.0184019	-0.0112954	-0.108833	-0.0592605
0.2346	-0.00190539	-0.0322858	-0.0185543	0.0254313	-0.108293	-0.0592799
0.2348	-0.00156109	-0.0318608	-0.0187067	0.0683711	-0.107753	-0.0592994
0.235	-0.00285613	-0.0321752	-0.0184987	0.0747172	-0.107213	-0.0593188
0.2352	-0.00379122	-0.0333486	-0.017872	0.0599631	-0.106673	-0.0593382
0.2354	-0.00196017	-0.0345221	-0.0172453	0.0337102	-0.106315	-0.0596414
0.2356	-0.0032826	-0.0356955	-0.0166186	-0.00936655	-0.106436	-0.0606925
0.2358	-0.00319652	-0.036869	-0.0159918	-0.0225361	-0.106557	-0.0617437
0.236	-0.000669039	-0.0380424	-0.0153651	-0.0112328	-0.106679	-0.0627948
0.2362	0.000849015	-0.0392159	-0.0147384	-0.0120544	-0.1068	-0.063846
0.2364	0.00193278	-0.0403893	-0.0141117	0.0152666	-0.106921	-0.0648971
0.2366	0.00292264	-0.0415628	-0.0134849	0.0189209	-0.107043	-0.0659483
0.2368	0.00238663	-0.0427362	-0.0128582	0.00295003	-0.107164	-0.0669994
0.237	0.000555576	-0.0437546	-0.0126438	-0.0145584	-0.107285	-0.0680505
0.2372	-0.00170194	-0.0445927	-0.0129086	-0.0276888	-0.107407	-0.0691017
0.2374	-0.00122853	-0.0454308	-0.0131733	-0.0121679	-0.107181	-0.0697725
0.2376	0.000336476	-0.0462689	-0.0134381	0.00991821	-0.106042	-0.0694405
0.2378	0.00129113	-0.047107	-0.0137028	0.0198364	-0.104902	-0.0691085
0.238	0.00289526	-0.0479451	-0.0139675	0.028264	-0.103762	-0.0687765
0.2382	0.00299307	-0.0487833	-0.0142323	0.0180719	-0.102623	-0.0684445
0.2384	0.00115028	-0.0496214	-0.014497	0.00279353	-0.101483	-0.0681126
0.2386	-0.00103682	-0.0504595	-0.0147618	-0.00440549	-0.100343	-0.0677806
0.2388	-0.0031261	-0.0512976	-0.0150265	-0.0102547	-0.0992038	-0.0674486
0.239	-0.00335693	-0.0517984	-0.0150935	-0.0160217	-0.0980642	-0.0671166
0.2392	-0.00163152	-0.0519073	-0.0149306	-0.00989474	-0.0969245	-0.0667846
0.2394	-0.000332563	-0.0520161	-0.0147676	0.00510974	-0.0957425	-0.0666079
0.2396	0.00212449	-0.052125	-0.0146047	0.0221487	-0.0944487	-0.0668403
0.2398	0.00326303	-0.0522338	-0.0144418	0.0156813	-0.0931548	-0.0670728
0.24	0.00193669	-0.0523427	-0.0142789	0.0142885	-0.091861	-0.0673053
0.2402	-0.000539926	-0.0524515	-0.014116	0.0152588	-0.0905671	-0.0675377
0.2404	-0.00298916	-0.0525604	-0.013953	0.0169138	-0.0892733	-0.0677702
0.2406	-0.00438201	-0.0526692	-0.0137901	0.0293008	-0.0879795	-0.0680027
0.2408	-0.00302828	-0.0527781	-0.0136272	0.0366328	-0.0866856	-0.0682351
0.241	-0.000680777	-0.0525688	-0.0135259	0.0385304	-0.0853918	-0.0684676
0.2412	0.00177628	-0.0519898	-0.0134964	0.0431511	-0.0840979	-0.0687001
0.2414	0.00402597	-0.0514108	-0.0134668	0.0135099	-0.0828661	-0.0686571
0.2416	0.00223796	-0.0508319	-0.0134373	-0.00773503	-0.0817976	-0.0678882
0.2418	0.000633827	-0.0502529	-0.0134077	-0.0164638	-0.0807291	-0.0671193
0.242	-0.000410814	-0.0496739	-0.0133781	-0.0258578	-0.0796607	-0.0663504
0.2422	-0.00156892	-0.0490949	-0.0133486	-0.00106029	-0.0785922	-0.0655815
0.2424	0.000434289	-0.0485159	-0.013319	0.0189522	-0.0775237	-0.0648125
0.2426	0.00284048	-0.047937	-0.0132894	0.0208459	-0.0764553	-0.0640436
0.2428	0.0038147	-0.047358	-0.0132599	0.0257874	-0.0753868	-0.0632747
0.243	0.00487499	-0.0469047	-0.0136432	0.0080989	-0.0743183	-0.0625058
0.2432	0.00295786	-0.0465974	-0.0145065	-0.00957782	-0.0732498	-0.0617369
0.2434	-5.86877e-05	-0.0462901	-0.0153697	-0.00246097	-0.0723776	-0.0612033
0.2436	-0.00212058	-0.0459828	-0.0162329	-0.00514886	-0.0720227	-0.0612904
0.2438	-0.0032513	-0.0456755	-0.0170961	-0.00231229	-0.0716677	-0.0613775
0.244	-0.00231621	-0.0453683	-0.0179594	0.0132517	-0.0713128	-0.0614646
0.2442	-0.000152588	-0.045061	-0.0188226	0.0167651	-0.0709578	-0.0615516
0.2444	0.00174889	-0.0447537	-0.0196858	0.0178645	-0.0706029	-0.0616387
0.2446	0.00289917	-0.0444464	-0.020549	0.0060057	-0.070248	-0.0617258
0.2448	0.00145937	-0.0441391	-0.0214123	-0.0158613	-0.069893	-0.0618129
0.245	-0.000434289	-0.0435925	-0.0222545	-0.0177941	-0.0695381	-0.0618999
0.2452	-0.0010955	-0.0427678	-0.0230724	-0.01914	-0.0691831	-0.061987
0.2454	-0.00161195	-0.0419431	-0.0238903	-0.0148519	-0.0690628	-0.0622419
0.2456	-0.00117375	-0.0411184	-0.0247082	-0.000223013	-0.069561	-0.0629393
0.2458	0.000262138	-0.0402936	-0.0255261	0.0142454	-0.0700592	-0.0636367
0.246	0.00228099	-0.0394689	-0.026344	0.0191283	-0.0705574	-0.0643341
0.2462	0.0037208	-0.0386442	-0.0271619	-0.00120897	-0.0710556	-0.0650315
0.2464	0.00248836	-0.0378195	-0.0279798	-0.0148206	-0.0715538	-0.0657289
0.2466	0.001252	-0.0369948	-0.0287977	-0.0218553	-0.072052	-0.0664263
0.2468	-0.000915527	-0.03617	-0.0296156	-0.0246958	-0.0725502	-0.0671237
0.247	-0.00257834	-0.0357343	-0.0297605	0.00891661	-0.0730484	-0.0678211
0.2472	-0.00131069	-0.0357506	-0.0291232	0.0274189	-0.0735466	-0.0685185
0.2474	-0.000246488	-0.035767	-0.028486	0.0329825	-0.0741439	-0.0690951
0.2476	0.000739464	-0.0357833	-0.0278488	0.044986	-0.0750025	-0.0693532
0.2478	0.00240228	-0.0357996	-0.0272115	0.0370593	-0.0758611	-0.0696113
0.248	0.0011268	-0.0358159	-0.0265743	0.0210571	-0.0767197	-0.0698694
0.2482	0.000152588	-0.0358323	-0.0259371	0.00286396	-0.0775783	-0.0701276
0.2484	0.000395164	-0.0358486	-0.0252998	-0.0214523	-0.0784369	-0.0703857
0.2486	-0.00136155	-0.0358649	-0.0246626	-0.00583355	-0.0792955	-0.0706438
0.2488	-0.00152588	-0.0358812	-0.0240254	0.0265659	-0.0801541	-0.0709019
0.249	-0.00122853	-0.0361485	-0.0239408	0.0424938	-0.0810127	-0.0711601
0.2492	-0.000316913	-0.0367074	-0.0244985	0.0677608	-0.0818713	-0.0714182
0.2494	0.00223796	-0.0372663	-0.0250563	0.0620681	-0.0826707	-0.0717967
0.2496	0.00200321	-0.0378252	-0.025614	0.0353965	-0.083314	-0.0724925
0.2498	0.00164325	-0.038384	-0.0261718	0.0116202	-0.0839573	-0.0731883
0.25	0.0012207	-0.0389429	-0.0267295	-0.0164482	-0.0846005	-0.0738842
0.2502	-0.000931177	-0.0395018	-0.0272873	-0.0155444	-0.0852438	-0.07458
0.2504	-0.00132634	-0.0400607	-0.027845	0.00704252	-0.0858871	-0.0752759
0.2506	-0.000164325	-0.0406196	-0.0284028	0.0202942	-0.0865303	-0.0759717
0.2508	0.00153762	-0.0411785	-0.0289605	0.014621	-0.0871736	-0.0766675
0.251	0.00200712	-0.0413879	-0.0295067	0.00183105	-0.0878169	-0.0773634
0.2512	0.00154153	-0.0411911	-0.0300395	-0.00255487	-0.0884602	-0.0780592
0.2514	-0.000316913	-0.0409943	-0.0305723	0.00629914	-0.0888864	-0.0784985
0.2516	-0.00149067	-0.0407976	-0.0311051	0.00519973	-0.0887404	-0.0782614
0.2518	-0.00159239	-0.0406008	-0.0316378	0.014398	-0.0885944	-0.0780242
0.252	-0.000864665	-0.0404041	-0.0321706	0.011581	-0.0884484	-0.0777871
0.2522	-0.00123244	-0.0402073	-0.0327034	0.0166908	-0.0883024	-0.07755
0.2524	-0.000457764	-0.0400105	-0.0332362	0.0276184	-0.0881564	-0.0773128
0.2526	0.00121288	-0.0398138	-0.033769	0.0262334	-0.0880104	-0.0770757
0.2528	0.00127939	-0.039617	-0.0343017	0.022137	-0.0878644	-0.0768386
0.253	4.30376e-05	-0.0396199	-0.0343022	0.0086936	-0.0877185	-0.0766014
0.2532	-0.000500801	-0.0398547	-0.033684	-0.00823975	-0.0875725	-0.0763643
0.2534	-0.000586877	-0.0400896	-0.0330658	-0.00908485	-0.0873231	-0.0765007
0.2536	0.00197582	-0.0403244	-0.0324477	-0.0104386	-0.0868012	-0.0776218
0.2538	0.00326303	-0.0405593	-0.0318295	-0.00697601	-0.0862793	-0.0787429
0.254	0.000645564	-0.0407942	-0.0312113	0.0116202	-0.0857573	-0.0798641
0.2542	0.000121288	-0.041029	-0.0305931	0.0212332	-0.0852354	-0.0809852
0.2544	0.000183888	-0.0412639	-0.0299749	0.0351461	-0.0847135	-0.0821063
0.2546	-0.00244141	-0.0414987	-0.0293567	0.0337337	-0.0841916	-0.0832274
0.2548	-0.00243358	-0.0417336	-0.0287385	0.00677255	-0.0836697	-0.0843485
0.255	-0.00274658	-0.0416068	-0.0283938	-0.00763331	-0.0831478	-0.0854696
0.2552	-0.00210102	-0.0410596	-0.0283669	-0.0182988	-0.0826258	-0.0865908
0.2554	0.000340388	-0.0405124	-0.0283399	-0.0236276	-0.0823646	-0.0875051
0.2556	0.00259791	-0.0399653	-0.028313	-0.012923	-0.0827907	-0.0878744
0.2558	0.00188974	-0.0394181	-0.0282861	-0.00411987	-0.0832169	-0.0882437
0.256	0.000575139	-0.038871	-0.0282591	-0.00346257	-0.083643	-0.088613
0.2562	-0.000978128	-0.0383238	-0.0282322	-0.00951522	-0.0840691	-0.0889823
0.2564	-0.00137329	-0.0377766	-0.0282053	-0.0213858	-0.0844952	-0.0893516
0.2566	-0.00129895	-0.0372295	-0.0281783	-0.0141046	-0.0849213	-0.0897209
0.2568	-0.00111507	-0.0366823	-0.0281514	0.00470284	-0.0853474	-0.0900902
0.257	-0.000727727	-0.0364521	-0.0286036	0.0173481	-0.0857735	-0.0904595
0.2572	0.000406901	-0.0365902	-0.0296127	0.0237959	-0.0861996	-0.0908288
0.2574	0.00113463	-0.0367284	-0.0306217	0.0178567	-0.0865	-0.0912298
0.2576	0.000410814	-0.0368665	-0.0316308	0.0125474	-0.086469	-0.0917141
0.2578	0.00108377	-0.0370047	-0.0326399	0.0164521	-0.086438	-0.0921985
0.258	0.000289526	-0.0371429	-0.0336489	0.0178254	-0.086407	-0.0926829
0.2582	-0.000105638	-0.037281	-0.034658	0.030588	-0.0863759	-0.0931672
0.2584	0.000136938	-0.0374192	-0.0356671	0.0317383	-0.0863449	-0.0936516
0.2586	0.000148675	-0.0375573	-0.0366761	0.0283618	-0.0863139	-0.094136
0.2588	-0.000117375	-0.0376955	-0.0376852	0.0241441	-0.0862829	-0.0946203
0.259	0.000899877	-0.0379171	-0.0379389	0.0203842	-0.0862518	-0.0951047
0.2592	0.00163934	-0.0382356	-0.0373148	0.0104386	-0.0862208	-0.0955891
0.2594	-0.000704252	-0.0385542	-0.0366907	-0.00416682	-0.086174	-0.0958017
0.2596	-0.000895965	-0.0388728	-0.0360667	-0.0128252	-0.0860855	-0.0952979
0.2598	-0.00228882	-0.0391914	-0.0354426	0.00160022	-0.085997	-0.0947941
0.26	-0.00367385	-0.03951	-0.0348185	0.00125592	-0.0859085	-0.0942903
0.2602	-0.00299698	-0.0398286	-0.0341944	0.00451895	-0.08582	-0.0937865
0.2604	-0.00100943	-0.0401472	-0.0335703	0.00899877	-0.0857314	-0.0932827
0.2606	0.00166673	-0.0404657	-0.0329462	-0.00757071	-0.0856429	-0.0927789
0.2608	0.00350952	-0.0407843	-0.0323221	-0.0177706	-0.0855544	-0.0922751
0.261	0.00427246	-0.0413004	-0.0324059	-0.0185649	-0.0854659	-0.0917713
0.2612	0.00205407	-0.042046	-0.0333125	-0.0193669	-0.0853774	-0.0912675
0.2614	0.00115028	-0.0427916	-0.0342191	0.00377166	-0.0855526	-0.0911598
0.2616	-0.0010955	-0.0435372	-0.0351257	0.0249462	-0.0864231	-0.0920967
0.2618	-0.00126765	-0.0442828	-0.0360322	0.0374897	-0.0872936	-0.0930335
0.262	0.000868577	-0.0450284	-0.0369388	0.0477522	-0.088164	-0.0939704
0.2622	0.00209711	-0.045774	-0.0378454	0.0445518	-0.0890345	-0.0949073
0.2624	0.00259399	-0.0465196	-0.038752	0.0148597	-0.089905	-0.0958441
0.2626	0.00133417	-0.0472652	-0.0396586	-0.00684298	-0.0907754	-0.096781
0.2628	0.000215188	-0.0480108	-0.0405652	-0.0154975	-0.0916459	-0.0977178
0.263	0.000246488	-0.0486607	-0.0409236	-0.00250009	-0.0925164	-0.0986547
0.2632	-0.00174107	-0.0491995	-0.0406451	0.0140772	-0.0933869	-0.0995915
0.2634	-0.00148675	-0.0497383	-0.0403665	0.0201025	-0.0944189	-0.100367
0.2636	0.000387338	-0.0502771	-0.040088	0.027771	-0.095877	-0.100717
0.2638	0.00289134	-0.0508159	-0.0398094	0.0236081	-0.0973351	-0.101067
0.264	0.00507061	-0.0513547	-0.0395309	0.0163543	-0.0987932	-0.101417
0.2642	0.00443679	-0.0518935	-0.0392524	0.000269963	-0.100251	-0.101766
0.2644	0.00319261	-0.0524323	-0.0389738	-0.00732813	-0.101709	-0.102116
0.2646	0.000579051	-0.0529711	-0.0386953	0.00428811	-0.103167	-0.102466
0.2648	-0.00214797	-0.0535098	-0.0384167	0.0212449	-0.104625	-0.102816
0.265	-0.00315348	-0.053655	-0.0383615	0.0414335	-0.106084	-0.103166
0.2652	-0.00298525	-0.0533427	-0.0385658	0.0434719	-0.107542	-0.103516
0.2654	-0.00261747	-0.0530304	-0.0387701	0.0185688	-0.108571	-0.104042
0.2656	0.000320826	-0.0527181	-0.0389744	0.00336476	-0.108468	-0.105035
0.2658	0.00154153	-0.0524058	-0.0391787	-0.0199499	-0.108366	-0.106028
0.266	0.00299307	-0.0520935	-0.039383	-0.0281466	-0.108264	-0.107021
0.2662	0.00351343	-0.0517812	-0.0395874	-0.014445	-0.108162	-0.108014
0.2664	0.00181149	-0.0514689	-0.0397917	-0.004785	-0.10806	-0.109007
0.2666	0.00105638	-0.0511566	-0.039996	0.0196252	-0.107957	-0.109999
0.2668	0.000301263	-0.0508443	-0.0402003	0.0446926	-0.107855	-0.110992
0.267	0.000234751	-0.0513163	-0.040528	0.0412496	-0.107753	-0.111985
0.2672	0.00220666	-0.0526999	-0.040999	0.0282757	-0.107651	-0.112978
0.2674	0.00180758	-0.0540835	-0.04147	0.0139324	-0.107745	-0.113771
0.2676	0.00111898	-0.0554671	-0.041941	-0.00617003	-0.108359	-0.114038
0.2678	0.000340388	-0.0568507	-0.0424121	0.00396729	-0.108972	-0.114304
0.268	-0.00253531	-0.0582343	-0.0428831	0.0278923	-0.109585	-0.114571
0.2682	-0.00434289	-0.0596179	-0.0433541	0.047404	-0.110198	-0.114838
0.2684	-0.00349778	-0.0610015	-0.0438252	0.0615516	-0.110811	-0.115104
0.2686	-0.00260182	-0.0623852	-0.0442962	0.0446574	-0.111424	-0.115371
0.2688	-0.000230838	-0.0637688	-0.0447672	0.0113424	-0.112038	-0.115638
0.269	0.00113854	-0.0641529	-0.0454442	-0.0232403	-0.112651	-0.115904
0.2692	0.000989865	-0.0633755	-0.0463607	-0.0435345	-0.113264	-0.116171
0.2694	-5.86877e-05	-0.0625981	-0.0472771	-0.0326342	-0.113818	-0.11635
0.2696	-0.000974215	-0.0618206	-0.0481936	-0.0118197	-0.114214	-0.116298
0.2698	-0.00123635	-0.0610432	-0.04911	0.0171368	-0.114611	-0.116246
0.27	0.000250401	-0.0602658	-0.0500264	0.0286278	-0.115008	-0.116194
0.2702	0.00167847	-0.0594884	-0.0509429	0.0136507	-0.115405	-0.116142
0.2704	0.00218318	-0.058711	-0.0518593	-0.00873663	-0.115802	-0.11609
0.2706	0.00237881	-0.0579336	-0.0527757	-0.0277162	-0.116199	-0.116038
0.2708	0.000410814	-0.0571562	-0.0536922	-0.0332994	-0.116596	-0.115985
0.271	-0.00187018	-0.0566233	-0.0544294	-0.0121014	-0.116993	-0.115933
0.2712	-0.00354865	-0.0563746	-0.0549582	0.00135764	-0.11739	-0.115881
0.2714	-0.00234751	-0.0561259	-0.055487	0.0204468	-0.11828	-0.115945
0.2716	-0.000762939	-0.0558773	-0.0560159	0.0393559	-0.120472	-0.116313
0.2718	-0.000305176	-0.0556286	-0.0565447	0.0293869	-0.122664	-0.116682
0.272	0.0017841	-0.0553799	-0.0570736	0.0168903	-0.124855	-0.11705
0.2722	0.00135764	-0.0551313	-0.0576024	-0.0122775	-0.127047	-0.117419
0.2724	-0.000496889	-0.0548826	-0.0581312	-0.0245314	-0.129239	-0.117788
0.2726	-0.000845102	-0.0546339	-0.0586601	-0.00720684	-0.13143	-0.118156
0.2728	-0.00183105	-0.0543852	-0.0591889	0.00313001	-0.133622	-0.118525
0.273	-0.00211276	-0.0539	-0.0596883	0.0152236	-0.135814	-0.118893
0.2732	-9.39002e-05	-0.0531397	-0.0601534	0.0332759	-0.138005	-0.119262
0.2734	0.000735552	-0.0523795	-0.0606185	0.0362964	-0.140189	-0.119504
0.2736	0.000551664	-0.0516192	-0.0610836	0.0289878	-0.142352	-0.119415
0.2738	0.00164325	-0.050859	-0.0615487	0.00596267	-0.144514	-0.119325
0.274	0.000614264	-0.0500987	-0.0620139	-0.017395	-0.146677	-0.119236
0.2742	-1.17375e-05	-0.0493385	-0.062479	-0.0173715	-0.148839	-0.119147
0.2744	-0.00111507	-0.0485782	-0.0629441	-0.00458937	-0.151001	-0.119057
0.2746	-0.00095074	-0.047818	-0.0634092	0.0185453	-0.153164	-0.118968
0.2748	0.000469501	-0.0470577	-0.0638743	0.0371806	-0.155326	-0.118878
0.275	0.00190148	-0.0463668	-0.0643671	0.0335811	-0.157489	-0.118789
0.2752	0.00274267	-0.0457564	-0.064892	0.0240776	-0.159651	-0.1187
0.2754	0.0030009	-0.045146	-0.0654169	0.00115028	-0.161058	-0.118896
0.2756	0.00102117	-0.0445356	-0.0659418	-0.00765287	-0.160474	-0.119848
0.2758	-0.00114245	-0.0439253	-0.0664667	0.00323565	-0.159889	-0.1208
0.276	-0.00281309	-0.0433149	-0.0669916	0.00884619	-0.159304	-0.121751
0.2762	-0.00142024	-0.0427045	-0.0675165	0.0215736	-0.158719	-0.122703
0.2764	-0.000645564	-0.0420941	-0.0680414	0.0239915	-0.158134	-0.123655
0.2766	0.000696427	-0.0414838	-0.0685663	0.0096639	-0.157549	-0.124606
0.2768	0.00231229	-0.0408734	-0.0690912	0.00534058	-0.156964	-0.125558
0.277	0.00217927	-0.0403325	-0.0696267	-0.00554794	-0.156379	-0.126509
0.2772	0.0013772	-0.0398724	-0.0701746	-0.0181306	-0.155795	-0.127461
0.2774	-0.000622089	-0.0394123	-0.0707225	-0.00575139	-0.15545	-0.128408
0.2776	-0.00272702	-0.0389522	-0.0712704	0.0110607	-0.155738	-0.129341
0.2778	-0.00322	-0.0384922	-0.0718183	0.0309127	-0.156026	-0.130275
0.278	-0.000152588	-0.0380321	-0.0723662	0.0353182	-0.156315	-0.131209
0.2782	0.00216753	-0.037572	-0.0729141	0.016593	-0.156603	-0.132143
0.2784	0.00345083	-0.0371119	-0.073462	0.00757071	-0.156891	-0.133076
0.2786	0.00382643	-0.0366518	-0.0740098	0.00561054	-0.15718	-0.13401
0.2788	0.00182323	-0.0361917	-0.0745577	0.00349778	-0.157468	-0.134944
0.279	3.13001e-05	-0.0361795	-0.0742364	0.00347822	-0.157756	-0.135878
0.2792	-0.00207754	-0.0366877	-0.0729047	-0.00320435	-0.158045	-0.136811
0.2794	-0.00694471	-0.037196	-0.0715731	0.00638913	-0.158012	-0.137248
0.2796	-0.0114558	-0.0377042	-0.0702415	0.00892444	-0.157131	-0.136374
0.2798	-0.0240971	-0.0382124	-0.0689098	0.0095074	-0.156251	-0.1355
0.28	-0.049415	-0.0387206	-0.0675782	0.0035643	-0.15537	-0.134626
0.2802	-0.0883327	-0.0392289	-0.0662466	-0.00547751	-0.15449	-0.133753
0.2804	-0.117903	-0.0397371	-0.064915	0.000786415	-0.153609	-0.132879
0.2806	-0.118205	-0.0402453	-0.0635833	0.0206385	-0.152729	-0.132005
0.2808	-0.0945302	-0.0407536	-0.0622517	0.0279079	-0.151848	-0.131131
0.281	-0.056751	-0.0415511	-0.0613686	0.0316561	-0.150968	-0.130257
0.2812	-0.0056927	-0.0426847	-0.0610066	0.0292812	-0.150087	-0.129383
0.2814	0.0535036	-0.0438184	-0.0606446	0.0230056	-0.14928	-0.128824
0.2816	0.105333	-0.0449521	-0.0602826	0.00458937	-0.148668	-0.129096
0.2818	0.138362	-0.0460858	-0.0599207	-0.0176493	-0.148056	-0.129367
0.282	0.150436	-0.0472194	-0.0595587	-0.0100043	-0.147444	-0.129638
0.2822	0.144395	-0.0483531	-0.0591967	0.00665518	-0.146831	-0.12991
0.2824	0.12684	-0.0494868	-0.0588347	0.00940176	-0.146219	-0.130181
0.2826	0.104077	-0.0506205	-0.0584727	0.02576	-0.145607	-0.130452
0.2828	0.0813998	-0.0517542	-0.0581108	0.0186627	-0.144995	-0.130724
0.283	0.0604365	-0.051936	-0.0578548	0.00178019	-0.144382	-0.130995
0.2832	0.0419108	-0.0510116	-0.0577221	-0.00643608	-0.14377	-0.131266
0.2834	0.0250009	-0.0500873	-0.0575894	-0.0234985	-0.143242	-0.13106
0.2836	0.00735552	-0.0491629	-0.0574567	-0.018647	-0.142935	-0.129595
0.2838	-0.00550881	-0.0482386	-0.057324	0.00586094	-0.142629	-0.128131
0.284	-0.0152823	-0.0473142	-0.0571913	0.0209398	-0.142322	-0.126666
0.2842	-0.0226143	-0.0463898	-0.0570586	0.043155	-0.142016	-0.125201
0.2844	-0.0294651	-0.0454655	-0.0569259	0.0406901	-0.141709	-0.123736
0.2846	-0.037924	-0.0445411	-0.0567932	0.021151	-0.141402	-0.122272
0.2848	-0.0495832	-0.0436168	-0.0566605	0.0220861	-0.141096	-0.120807
0.285	-0.0709103	-0.0430646	-0.0561735	0.00530536	-0.140789	-0.119342
0.2852	-0.11065	-0.0429448	-0.0552748	-0.0060683	-0.140483	-0.117877
0.2854	-0.146492	-0.0428251	-0.0543761	0.00681559	-0.140325	-0.116807
0.2856	-0.15323	-0.0427054	-0.0534774	0.0211823	-0.140561	-0.116778
0.2858	-0.132141	-0.0425856	-0.0525787	0.0246488	-0.140796	-0.116748
0.286	-0.0887905	-0.0424659	-0.05168	0.0267733	-0.141031	-0.116719
0.2862	-0.019543	-0.0423462	-0.0507813	0.0258773	-0.141267	-0.116689
0.2864	0.0530536	-0.0422264	-0.0498826	0.0188974	-0.141502	-0.11666
0.2866	0.102426	-0.0421067	-0.0489839	-0.0100708	-0.141738	-0.11663
0.2868	0.118365	-0.041987	-0.0480852	-0.0260417	-0.141973	-0.1166
0.287	0.108983	-0.0421083	-0.0473889	-0.0248718	-0.142208	-0.116571
0.2872	0.0893304	-0.0425098	-0.0469277	-0.0168512	-0.142444	-0.116541
0.2874	0.0641573	-0.0429113	-0.0464665	0.00179584	-0.142272	-0.116617
0.2876	0.0439571	-0.0433127	-0.0460054	0.0120779	-0.141025	-0.116971
0.2878	0.0271411	-0.0437142	-0.0455442	0.0191283	-0.139779	-0.117325
0.288	0.0135138	-0.0441157	-0.045083	0.00976563	-0.138533	-0.117678
0.2882	0.00444852	-0.0445172	-0.0446218	-0.0191791	-0.137286	-0.118032
0.2884	-0.0046285	-0.0449186	-0.0441607	-0.0277906	-0.13604	-0.118386
0.2886	-0.0103642	-0.0453201	-0.0436995	-0.0228295	-0.134793	-0.11874
0.2888	-0.0142963	-0.0457216	-0.0432383	-0.0135099	-0.133547	-0.119093
0.289	-0.0183966	-0.0457753	-0.0420689	0.0143863	-0.132301	-0.119447
0.2892	-0.0198912	-0.0454249	-0.0400764	0.0337024	-0.131054	-0.119801
0.2894	-0.0196956	-0.0450745	-0.0380839	0.0373606	-0.129962	-0.120214
0.2896	-0.0195391	-0.0447241	-0.0360914	0.032196	-0.129275	-0.120784
0.2898	-0.0189131	-0.0443737	-0.0340988	0.00474196	-0.128588	-0.121354
0.29	-0.0187096	-0.0440233	-0.0321063	0.00219492	-0.1279	-0.121924
0.2902	-0.018021	-0.0436729	-0.0301138	0.0164482	-0.127213	-0.122494
0.2904	-0.0157909	-0.0433225	-0.0281213	0.012657	-0.126526	-0.123064
0.2906	-0.0132869	-0.0429721	-0.0261288	0.0306936	-0.125839	-0.123634
0.2908	-0.0109668	-0.0426217	-0.0241363	0.0370867	-0.125152	-0.124203
0.291	-0.0101725	-0.0422785	-0.0230951	0.032509	-0.124465	-0.124773
0.2912	-0.00858013	-0.0419436	-0.0231595	0.020435	-0.123778	-0.125343
0.2914	-0.0063813	-0.0416086	-0.0232239	0.000759027	-0.123361	-0.125514
0.2916	-0.0050354	-0.0412737	-0.0232882	-0.00550099	-0.123658	-0.124634
0.2918	-0.00517625	-0.0409388	-0.0233526	-0.00387338	-0.123955	-0.123754
0.292	-0.00506279	-0.0406039	-0.023417	-0.00629523	-0.124251	-0.122874
0.2922	-0.0053171	-0.040269	-0.0234814	-0.000254313	-0.124548	-0.121994
0.2924	-0.0042842	-0.0399341	-0.0235458	0.0148245	-0.124844	-0.121114
0.2926	-0.000696427	-0.0395992	-0.0236101	0.0156031	-0.125141	-0.120234
0.2928	0.000852927	-0.0392643	-0.0236745	0.010732	-0.125437	-0.119354
0.293	0.00217144	-0.038121	-0.0232825	0.00420204	-0.125734	-0.118474
0.2932	0.00267224	-0.0360382	-0.0223602	0.00878358	-0.12603	-0.117593
0.2934	-6.65127e-05	-0.0339555	-0.0214378	0.018068	-0.126001	-0.117002
0.2936	-0.00106812	-0.0318728	-0.0205155	0.0247779	-0.125112	-0.117172
0.2938	-0.000723814	-0.02979	-0.0195931	0.0161391	-0.124224	-0.117343
0.294	0.000383426	-0.0277073	-0.0186708	-0.00386556	-0.123335	-0.117513
0.2942	0.00200712	-0.0256246	-0.0177484	-0.00210102	-0.122446	-0.117683
0.2944	0.00384991	-0.0235418	-0.0168261	0.00745724	-0.121557	-0.117853
0.2946	0.00489064	-0.0214591	-0.0159037	-0.0079424	-0.120669	-0.118024
0.2948	0.00530536	-0.0193764	-0.0149814	-0.000915527	-0.11978	-0.118194
0.295	0.00355256	-0.0178197	-0.0143398	-0.0104229	-0.118891	-0.118364
0.2952	0.00262138	-0.0168744	-0.0140244	-0.0605578	-0.118003	-0.118535
0.2954	0.00138503	-0.0159291	-0.0137091	-0.162518	-0.117222	-0.118444
0.2956	0.000610352	-0.0149838	-0.0133938	-0.428925	-0.116726	-0.117664
0.2958	0.000715989	-0.0140385	-0.0130784	-0.790538	-0.116231	-0.116884
0.296	0.0016902	-0.0130933	-0.0127631	-0.983805	-0.115736	-0.116104
0.2962	0.00427246	-0.012148	-0.0124478	-0.915007	-0.11524	-0.115324
0.2964	0.00381078	-0.0112027	-0.0121324	-0.646135	-0.114745	-0.114545
0.2966	0.00116202	-0.0102574	-0.0118171	-0.290422	-0.114249	-0.113765
0.2968	1.17375e-05	-0.00931209	-0.0115018	0.119007	-0.113754	-0.112985
0.297	-0.00138894	-0.00894864	-0.0115234	0.590308	-0.113258	-0.112205
0.2972	-0.00181932	-0.00926136	-0.0119366	0.98614	-0.112763	-0.111425
0.2974	-0.000191713	-0.00957409	-0.0123498	1.1823	-0.11217	-0.110747
0.2976	0.00261356	-0.00988681	-0.0127631	1.21022	-0.111321	-0.110339
0.2978	0.00453069	-0.0101995	-0.0131763	1.10461	-0.110471	-0.10993
0.298	0.00585311	-0.0105123	-0.0135895	0.930391	-0.109622	-0.109521
0.2982	0.00415117	-0.010825	-0.0140027	0.731745	-0.108772	-0.109112
0.2984	0.00119723	-0.0111377	-0.0144159	0.526123	-0.107923	-0.108703
0.2986	-0.000672952	-0.0114504	-0.0148291	0.344328	-0.107073	-0.108294
0.2988	-0.00106812	-0.0117632	-0.0152424	0.180378	-0.106224	-0.107885
0.299	0.000927265	-0.0119481	-0.0155942	0.0441096	-0.105374	-0.107476
0.2992	0.00276614	-0.0119845	-0.0158747	-0.0635392	-0.104525	-0.107067
0.2994	0.00418639	-0.0120209	-0.0161552	-0.15132	-0.103398	-0.106631
0.2996	0.00478891	-0.0120574	-0.0164358	-0.202602	-0.101541	-0.106122
0.2998	0.00254704	-0.0120938	-0.0167163	-0.230697	-0.0996845	-0.105614
0.3	-0.000727727	-0.0121302	-0.0169968	-0.243683	-0.0978277	-0.105105
0.3002	-0.00360342	-0.0121666	-0.0172773	-0.242779	-0.0959709	-0.104597
0.3004	-0.00515278	-0.012203	-0.0175578	-0.266704	-0.0941141	-0.104088
0.3006	-0.00363863	-0.0122395	-0.0178383	-0.279424	-0.0922573	-0.10358
0.3008	-0.000258226	-0.0122759	-0.0181188	-0.284189	-0.0904005	-0.103071
0.301	0.00307915	-0.0124527	-0.018122	-0.273684	-0.0885436	-0.102563
0.3012	0.0032513	-0.0127926	-0.0178027	-0.23443	-0.0866868	-0.102054
0.3014	0.00167847	-0.0131326	-0.0174834	-0.193869	-0.0850184	-0.101527
0.3016	-0.00187409	-0.0134725	-0.0171641	-0.157287	-0.0838469	-0.100949
0.3018	-0.0125787	-0.0138124	-0.0168449	-0.130733	-0.0826753	-0.100372
0.302	-0.0338628	-0.0141524	-0.0165256	-0.140158	-0.0815037	-0.0997939
0.3022	-0.0715715	-0.0144923	-0.0162063	-0.14292	-0.0803321	-0.0992162
0.3024	-0.103228	-0.0148322	-0.015887	-0.1306	-0.0791606	-0.0986386
0.3026	-0.105168	-0.0151722	-0.0155678	-0.135803	-0.077989	-0.0980609
0.3028	-0.0886536	-0.0155121	-0.0152485	-0.121875	-0.0768174	-0.0974833
0.303	-0.0575569	-0.0157752	-0.0149775	-0.0895574	-0.0756459	-0.0969056
0.3032	-0.010153	-0.0159489	-0.0147627	-0.062338	-0.0744743	-0.0963279
0.3034	0.0420986	-0.0161226	-0.0145479	-0.0267185	-0.073858	-0.0960742
0.3036	0.082241	-0.0162964	-0.0143331	-0.0200399	-0.0747057	-0.0966744
0.3038	0.106142	-0.0164701	-0.0141182	-0.0243436	-0.0755533	-0.0972746
0.304	0.115051	-0.0166438	-0.0139034	-0.0276145	-0.076401	-0.0978748
0.3042	0.113283	-0.0168176	-0.0136886	-0.0226534	-0.0772486	-0.098475
0.3044	0.105497	-0.0169913	-0.0134738	-0.00632653	-0.0780963	-0.0990752
0.3046	0.0921318	-0.0171651	-0.013259	0.0129974	-0.0789439	-0.0996754
0.3048	0.0753471	-0.0173388	-0.0130441	0.0475839	-0.0797916	-0.100276
0.305	0.0593332	-0.0176645	-0.0133136	0.0748972	-0.0806393	-0.100876
0.3052	0.0430689	-0.0181669	-0.014146	0.0743103	-0.0814869	-0.101476
0.3054	0.030052	-0.0186693	-0.0149783	0.0662505	-0.0823188	-0.101918
0.3056	0.0193787	-0.0191716	-0.0158107	0.0411987	-0.0831089	-0.101944
0.3058	0.00841972	-0.019674	-0.016643	0.0103095	-0.0838991	-0.10197
0.306	0.000508626	-0.0201764	-0.0174754	0.00278571	-0.0846893	-0.101995
0.3062	-0.00841581	-0.0206787	-0.0183077	0.00961304	-0.0854795	-0.102021
0.3064	-0.0155992	-0.0211811	-0.0191401	0.036848	-0.0862696	-0.102047
0.3066	-0.0217183	-0.0216835	-0.0199724	0.056301	-0.0870598	-0.102072
0.3068	-0.0278532	-0.0221858	-0.0208048	0.0415743	-0.08785	-0.102098
0.307	-0.0322039	-0.0227908	-0.020886	0.0409483	-0.0886402	-0.102124
0.3072	-0.0336515	-0.0235151	-0.0200944	0.0439062	-0.0894303	-0.102149
0.3074	-0.0337923	-0.0242393	-0.0193028	0.0255057	-0.0899395	-0.101748
0.3076	-0.0338119	-0.0249636	-0.0185112	0.0220235	-0.0897077	-0.100223
0.3078	-0.0342345	-0.0256878	-0.0177196	0.013326	-0.089476	-0.0986975
0.308	-0.0342266	-0.0264121	-0.0169279	0.0105403	-0.0892442	-0.0971721
0.3082	-0.0336867	-0.0271363	-0.0161363	0.0255252	-0.0890124	-0.0956467
0.3084	-0.0320787	-0.0278606	-0.0153447	0.0198325	-0.0887807	-0.0941213
0.3086	-0.0296607	-0.0285848	-0.0145531	0.0120897	-0.0885489	-0.0925959
0.3088	-0.0334402	-0.029309	-0.0137615	0.0108455	-0.0883171	-0.0910705
0.309	-0.0460933	-0.0299783	-0.0142353	-0.00696818	-0.0880854	-0.0895451
0.3092	-0.0782776	-0.0305837	-0.0161799	-0.00566923	-0.0878536	-0.0880197
0.3094	-0.115399	-0.031189	-0.0181244	0.0159904	-0.087714	-0.0868855
0.3096	-0.125873	-0.0317944	-0.020069	0.0273797	-0.0878171	-0.0867829
0.3098	-0.109159	-0.0323997	-0.0220135	0.0209163	-0.0879202	-0.0866803
0.31	-0.0679016	-0.0330051	-0.0239581	-0.0431863	-0.0880233	-0.0865777
0.3102	-0.00131069	-0.0336104	-0.0259027	-0.200074	-0.0881264	-0.086475
0.3104	0.0587229	-0.0342158	-0.0278472	-0.516663	-0.0882295	-0.0863724
0.3106	0.0933916	-0.0348211	-0.0297918	-0.872646	-0.0883326	-0.0862698
0.3108	0.106119	-0.0354265	-0.0317363	-0.997287	-0.0884357	-0.0861671
0.311	0.101741	-0.0359374	-0.0332774	-0.82982	-0.0885388	-0.0860645
0.3112	0.0894087	-0.0363384	-0.0343495	-0.49584	-0.0886419	-0.0859619
0.3114	0.0750889	-0.0367395	-0.0354216	-0.0574709	-0.0887209	-0.085948
0.3116	0.0604952	-0.0371405	-0.0364938	0.487049	-0.0887364	-0.086168
0.3118	0.0476074	-0.0375416	-0.0375659	0.953995	-0.088752	-0.086388
0.312	0.0363394	-0.0379426	-0.038638	1.18239	-0.0887675	-0.0866081
0.3122	0.0265033	-0.0383437	-0.0397102	1.16236	-0.088783	-0.0868281
0.3124	0.0169138	-0.0387448	-0.0407823	0.998332	-0.0887985	-0.0870481
0.3126	0.00884227	-0.0391458	-0.0418544	0.778198	-0.088814	-0.0872682
0.3128	0.000892052	-0.0395469	-0.0429266	0.554821	-0.0888295	-0.0874882
0.313	-0.00497671	-0.0398484	-0.0434454	0.369008	-0.088845	-0.0877082
0.3132	-0.00871707	-0.0400343	-0.0433213	0.206624	-0.0888605	-0.0879282
0.3134	-0.0107516	-0.0402202	-0.0431971	0.0852497	-0.0888484	-0.088272
0.3136	-0.011941	-0.040406	-0.0430729	-0.00142807	-0.0887636	-0.0889422
0.3138	-0.0122501	-0.0405919	-0.0429488	-0.0745529	-0.0886787	-0.0896124
0.314	-0.0125944	-0.0407778	-0.0428246	-0.12112	-0.0885939	-0.0902826
0.3142	-0.0124887	-0.0409637	-0.0427004	-0.14794	-0.088509	-0.0909528
0.3144	-0.0130717	-0.0411495	-0.0425763	-0.16629	-0.0884242	-0.091623
0.3146	-0.0139794	-0.0413354	-0.0424521	-0.166333	-0.0883393	-0.0922931
0.3148	-0.0145154	-0.0415213	-0.042328	-0.176231	-0.0882544	-0.0929633
0.315	-0.0129895	-0.0412615	-0.0422214	-0.188826	-0.0881696	-0.0936335
0.3152	-0.0107751	-0.0404836	-0.0421354	-0.18307	-0.0880847	-0.0943037
0.3154	-0.00889314	-0.0397058	-0.0420493	-0.178978	-0.0879128	-0.0949745
0.3156	-0.00612699	-0.038928	-0.0419632	-0.163879	-0.0875113	-0.095647
0.3158	-0.00581008	-0.0381501	-0.0418772	-0.131355	-0.0871099	-0.0963195
0.316	-0.00633044	-0.0373723	-0.0417911	-0.106671	-0.0867084	-0.0969921
0.3162	-0.00555576	-0.0365945	-0.0417051	-0.0810711	-0.0863069	-0.0976646
0.3164	-0.00748854	-0.0358166	-0.041619	-0.0713642	-0.0859054	-0.0983371
0.3166	-0.00757071	-0.0350388	-0.0415329	-0.0680581	-0.085504	-0.0990096
0.3168	-0.00601353	-0.034261	-0.0414469	-0.0720997	-0.0851025	-0.0996821
0.317	-0.00320435	-0.0336736	-0.041139	-0.0766226	-0.084701	-0.100355
0.3172	0.00010955	-0.0333078	-0.0405734	-0.0641143	-0.0842995	-0.101027
0.3174	0.00236316	-0.0329419	-0.0400078	-0.0471575	-0.0836514	-0.101605
0.3176	0.00117375	-0.032576	-0.0394421	-0.0321843	-0.082353	-0.101932
0.3178	0.000672952	-0.0322101	-0.0388765	-0.0171133	-0.0810546	-0.102259
0.318	0.000105638	-0.0318442	-0.0383109	-0.0217262	-0.0797562	-0.102587
0.3182	-0.00299307	-0.0314783	-0.0377453	-0.0242615	-0.0784578	-0.102914
0.3184	-0.00258226	-0.0311124	-0.0371796	-0.0354747	-0.0771594	-0.103241
0.3186	-0.00246879	-0.0307465	-0.036614	-0.0377283	-0.075861	-0.103569
0.3188	-0.00100943	-0.0303806	-0.0360484	-0.0178997	-0.0745626	-0.103896
0.319	0.000226926	-0.0299168	-0.0362566	0.00964825	-0.0732642	-0.104223
0.3192	0.00098204	-0.029339	-0.0373642	0.0294651	-0.0719658	-0.104551
0.3194	0.00186627	-0.0287613	-0.0384718	0.046152	-0.0711296	-0.104939
0.3196	0.000610352	-0.0281836	-0.0395794	0.0418873	-0.0715119	-0.105488
0.3198	0.000348213	-0.0276059	-0.040687	0.0338862	-0.0718942	-0.106037
0.32	0.00100943	-0.0270281	-0.0417946	0.0208341	-0.0722765	-0.106586
0.3202	0.00223404	-0.0264504	-0.0429023	0.00194843	-0.0726588	-0.107134
0.3204	0.00249618	-0.0258727	-0.0440099	0.00216753	-0.0730411	-0.107683
0.3206	0.00422551	-0.025295	-0.0451175	0.0149536	-0.0734234	-0.108232
0.3208	0.00442896	-0.0247172	-0.0462251	0.0400289	-0.0738058	-0.108781
0.321	0.00272311	-0.0247885	-0.0469626	0.0628819	-0.0741881	-0.10933
0.3212	0.000316913	-0.0256141	-0.0472701	0.0571852	-0.0745704	-0.109879
0.3214	-0.00236316	-0.0264397	-0.0475775	0.0339528	-0.0746323	-0.110343
0.3216	-0.0010955	-0.0272652	-0.047885	0.0111741	-0.0738494	-0.110585
0.3218	-0.0010329	-0.0280908	-0.0481924	-0.012254	-0.0730665	-0.110827
0.322	0.000759027	-0.0289163	-0.0484999	-0.0211941	-0.0722836	-0.111069
0.3222	0.00228882	-0.0297419	-0.0488073	-0.00635783	-0.0715008	-0.111311
0.3224	0.00201886	-0.0305674	-0.0491148	0.0165147	-0.0707179	-0.111552
0.3226	0.00189757	-0.031393	-0.0494222	0.0266051	-0.069935	-0.111794
0.3228	0.000316913	-0.0322186	-0.0497297	0.0220079	-0.0691521	-0.112036
0.323	-0.00123244	-0.0327595	-0.049554	0.00910832	-0.0683693	-0.112278
0.3232	-0.000700339	-0.0329697	-0.0488169	-0.00817715	-0.0675864	-0.112519
0.3234	-0.000665127	-0.0331798	-0.0480798	-0.0104268	-0.0673066	-0.112857
0.3236	-0.000446026	-0.03339	-0.0473427	-0.00388512	-0.0683532	-0.113447
0.3238	0.00125592	-0.0336001	-0.0466056	0.0113541	-0.0693998	-0.114037
0.324	0.00219492	-0.0338103	-0.0458686	0.0341014	-0.0704463	-0.114627
0.3242	0.00144372	-0.0340204	-0.0451315	0.0457764	-0.0714929	-0.115217
0.3244	0.000230838	-0.0342306	-0.0443944	0.0300989	-0.0725395	-0.115808
0.3246	-0.000320826	-0.0344408	-0.0436573	0.0123753	-0.073586	-0.116398
0.3248	-0.00106812	-0.0346509	-0.0429202	-0.00680777	-0.0746326	-0.116988
0.325	-0.00901051	-0.0350293	-0.0426793	-0.0272898	-0.0756792	-0.117578
0.3252	-0.0269689	-0.0356033	-0.043015	-0.0182949	-0.0767257	-0.118168
0.3254	-0.0623145	-0.0361772	-0.0433507	-0.00154935	-0.0780689	-0.118738
0.3256	-0.0999685	-0.0367512	-0.0436864	0.0208967	-0.080194	-0.119256
0.3258	-0.111945	-0.0373252	-0.0440221	0.0266442	-0.0823191	-0.119774
0.326	-0.100626	-0.0378991	-0.0443578	0.0100708	-0.0844441	-0.120292
0.3262	-0.0720958	-0.0384731	-0.0446935	-0.00461285	-0.0865692	-0.120809
0.3264	-0.0265346	-0.039047	-0.0450292	-0.0249266	-0.0886943	-0.121327
0.3266	0.0275362	-0.039621	-0.0453649	-0.0819397	-0.0908194	-0.121845
0.3268	0.075175	-0.0401949	-0.0457006	-0.239747	-0.0929444	-0.122363
0.327	0.106268	-0.0407083	-0.0461222	-0.553072	-0.0950695	-0.122881
0.3272	0.120321	-0.0411512	-0.0466438	-0.846076	-0.0971946	-0.123398
0.3274	0.121511	-0.0415941	-0.0471655	-0.908634	-0.0990871	-0.123675
0.3276	0.113267	-0.042037	-0.0476871	-0.77713	-0.100366	-0.123316
0.3278	0.100825	-0.04248	-0.0482087	-0.532825	-0.101646	-0.122957
0.328	0.088681	-0.0429229	-0.0487303	-0.15035	-0.102925	-0.122597
0.3282	0.0751711	-0.0433658	-0.0492519	0.319104	-0.104204	-0.122238
0.3284	0.060507	-0.0438087	-0.0497735	0.744652	-0.105483	-0.121879
0.3286	0.0471692	-0.0442517	-0.0502951	1.0232	-0.106763	-0.12152
0.3288	0.0332094	-0.0446946	-0.0508168	1.14226	-0.108042	-0.121161
0.329	0.0165264	-0.0450757	-0.0510935	1.11091	-0.109321	-0.120801
0.3292	0.00482412	-0.0453851	-0.0510856	0.99294	-0.1106	-0.120442
0.3294	-0.0081302	-0.0456945	-0.0510777	0.830141	-0.111545	-0.120106
0.3296	-0.0162565	-0.0460039	-0.0510698	0.647419	-0.111607	-0.119831
0.3298	-0.0227904	-0.0463132	-0.0510619	0.474744	-0.111669	-0.119556
0.33	-0.0284322	-0.0466226	-0.0510541	0.334465	-0.111731	-0.11928
0.3302	-0.0309167	-0.046932	-0.0510462	0.197214	-0.111793	-0.119005
0.3304	-0.0341484	-0.0472414	-0.0510383	0.0930551	-0.111855	-0.11873
0.3306	-0.0376657	-0.0475507	-0.0510304	0.000442114	-0.111917	-0.118455
0.3308	-0.0386869	-0.0478601	-0.0510225	-0.100098	-0.111979	-0.11818
0.331	-0.0395281	-0.0484446	-0.0513322	-0.172953	-0.112041	-0.117904
0.3312	-0.0391955	-0.0493489	-0.0520108	-0.228373	-0.112103	-0.117629
0.3314	-0.0361633	-0.0502531	-0.0526894	-0.267487	-0.112282	-0.117264
0.3316	-0.0326264	-0.0511574	-0.053368	-0.272358	-0.112768	-0.11666
0.3318	-0.0281466	-0.0520617	-0.0540467	-0.283571	-0.113255	-0.116057
0.332	-0.025846	-0.0529659	-0.0547253	-0.285774	-0.113741	-0.115454
0.3322	-0.0244297	-0.0538702	-0.0554039	-0.279561	-0.114227	-0.11485
0.3324	-0.0245588	-0.0547745	-0.0560825	-0.287847	-0.114714	-0.114247
0.3326	-0.0227356	-0.0556787	-0.0567611	-0.288696	-0.1152	-0.113644
0.3328	-0.019406	-0.056583	-0.0574398	-0.285832	-0.115686	-0.11304
0.333	-0.0147815	-0.0571612	-0.0576614	-0.261309	-0.116173	-0.112437
0.3332	-0.0109629	-0.0573605	-0.057352	-0.219738	-0.116659	-0.111834
0.3334	-0.00796196	-0.0575597	-0.0570426	-0.182433	-0.117229	-0.11138
0.3336	-0.00762939	-0.057759	-0.0567332	-0.154521	-0.118019	-0.111318
0.3338	-0.00733596	-0.0579583	-0.0564237	-0.131378	-0.118809	-0.111257
0.334	-0.00762157	-0.0581576	-0.0561143	-0.124711	-0.119599	-0.111195
0.3342	-0.0089127	-0.0583568	-0.0558049	-0.111475	-0.120389	-0.111134
0.3344	-0.00728901	-0.0585561	-0.0554955	-0.0819045	-0.12118	-0.111072
0.3346	-0.00973432	-0.0587554	-0.0551861	-0.0622598	-0.12197	-0.111011
0.3348	-0.0253296	-0.0589546	-0.0548766	-0.0275519	-0.12276	-0.11095
0.335	-0.059298	-0.0594633	-0.0541352	-0.00850971	-0.12355	-0.110888
0.3352	-0.0966899	-0.0603316	-0.0528916	0.0094448	-0.12434	-0.110827
0.3354	-0.109715	-0.0611998	-0.051648	0.0162291	-0.125017	-0.110665
0.3356	-0.0946867	-0.0620681	-0.0504044	0.005411	-0.125393	-0.11024
0.3358	-0.053707	-0.0629364	-0.0491608	-0.00410814	-0.125768	-0.109815
0.336	0.0104777	-0.0638046	-0.0479172	-0.0141555	-0.126144	-0.109389
0.3362	0.0691575	-0.0646729	-0.0466736	-1.17375e-05	-0.12652	-0.108964
0.3364	0.104186	-0.0655411	-0.04543	0.0245158	-0.126896	-0.108539
0.3366	0.116151	-0.0664094	-0.0441864	0.0408388	-0.127272	-0.108114
0.3368	0.114359	-0.0672777	-0.0429428	0.0741577	-0.127648	-0.107688
0.337	0.102664	-0.0674237	-0.0425691	0.0722093	-0.128024	-0.107263
0.3372	0.085817	-0.0667304	-0.0432063	0.05125	-0.1284	-0.106838
0.3374	0.0685472	-0.0660372	-0.0438436	0.0414217	-0.128684	-0.106423
0.3376	0.0542117	-0.0653439	-0.0444808	0.0295199	-0.128727	-0.106036
0.3378	0.0431824	-0.0646506	-0.045118	0.0293125	-0.12877	-0.105649
0.338	0.0328299	-0.0639574	-0.0457553	0.0461168	-0.128813	-0.105261
0.3382	0.0227708	-0.0632641	-0.0463925	0.0471927	-0.128856	-0.104874
0.3384	0.0137916	-0.0625708	-0.0470297	0.0476505	-0.128899	-0.104487
0.3386	0.00446026	-0.0618776	-0.047667	0.0528071	-0.128942	-0.1041
0.3388	-0.00432332	-0.0611843	-0.0483042	0.0215971	-0.128984	-0.103713
0.339	-0.012254	-0.0604928	-0.0490046	-0.0424194	-0.129027	-0.103325
0.3392	-0.0171251	-0.0598033	-0.0497785	-0.213576	-0.12907	-0.102938
0.3394	-0.0192182	-0.0591138	-0.0505524	-0.558906	-0.128759	-0.102451
0.3396	-0.0198912	-0.0584243	-0.0513263	-0.843807	-0.127512	-0.1017
0.3398	-0.0193787	-0.0577348	-0.0521002	-0.890116	-0.126266	-0.100949
0.34	-0.0210532	-0.0570453	-0.052874	-0.723079	-0.125019	-0.100198
0.3402	-0.0228256	-0.0563558	-0.0536479	-0.395891	-0.123773	-0.0994469
0.3404	-0.0231934	-0.0556663	-0.0544218	0.113138	-0.122527	-0.0986959
0.3406	-0.0242615	-0.0549768	-0.0551957	0.602311	-0.12128	-0.0979448
0.3408	-0.0228843	-0.0542873	-0.0559696	0.901078	-0.120034	-0.0971938
0.341	-0.0192495	-0.0536979	-0.0565238	1.02087	-0.118787	-0.0964428
0.3412	-0.0160178	-0.0532248	-0.0568227	1.00075	-0.117541	-0.0956917
0.3414	-0.0122344	-0.0527517	-0.0571216	0.895354	-0.116351	-0.0950771
0.3416	-0.0108455	-0.0522787	-0.0574205	0.757599	-0.11531	-0.0948221
0.3418	-0.0096639	-0.0518056	-0.0577194	0.599307	-0.114269	-0.0945671
0.342	-0.00887749	-0.0513326	-0.0580183	0.438686	-0.113228	-0.094312
0.3422	-0.0079111	-0.0508595	-0.0583172	0.298978	-0.112187	-0.094057
0.3424	-0.00715598	-0.0503864	-0.0586161	0.163989	-0.111146	-0.093802
0.3426	-0.00471066	-0.0499134	-0.058915	0.0493876	-0.110104	-0.093547
0.3428	-0.00321608	-0.0494403	-0.059214	-0.0265972	-0.109063	-0.093292
0.343	-0.000762939	-0.0490844	-0.0596496	-0.0952735	-0.108022	-0.093037
0.3432	0.00170194	-0.0488646	-0.0602441	-0.135353	-0.106981	-0.092782
0.3434	0.00100943	-0.0486448	-0.0608387	-0.164149	-0.106185	-0.0926931
0.3436	-0.00102899	-0.048425	-0.0614332	-0.19356	-0.106036	-0.0930422
0.3438	-0.00190539	-0.0482052	-0.0620277	-0.20615	-0.105886	-0.0933913
0.344	-0.00254704	-0.0479854	-0.0626223	-0.219668	-0.105736	-0.0937403
0.3442	0.000281701	-0.0477657	-0.0632168	-0.227814	-0.105587	-0.0940894
0.3444	0.00276614	-0.0475459	-0.0638113	-0.211941	-0.105437	-0.0944385
0.3446	0.00448374	-0.0473261	-0.0644059	-0.190066	-0.105287	-0.0947876
0.3448	0.0056614	-0.0471063	-0.0650004	-0.162025	-0.105138	-0.0951367
0.345	0.00283266	-0.0471613	-0.0653154	-0.13121	-0.104988	-0.0954858
0.3452	0.00183105	-0.0475355	-0.0653056	-0.12585	-0.104838	-0.0958349
0.3454	0.00142024	-0.0479098	-0.0652957	-0.119418	-0.104645	-0.0960595
0.3456	0.000305176	-0.0482841	-0.0652859	-0.117019	-0.104337	-0.0959561
0.3458	0.00119723	-0.0486583	-0.065276	-0.108173	-0.104028	-0.0958527
0.346	0.00203059	-0.0490326	-0.0652661	-0.0926795	-0.10372	-0.0957493
0.3462	0.00243358	-0.0494068	-0.0652563	-0.0790131	-0.103412	-0.0956459
0.3464	0.00277006	-0.0497811	-0.0652464	-0.0596267	-0.103103	-0.0955425
0.3466	0.00120897	-0.0501554	-0.0652366	-0.053351	-0.102795	-0.0954391
0.3468	-0.00238272	-0.0505296	-0.0652267	-0.0406392	-0.102486	-0.0953357
0.347	-0.0137799	-0.0503108	-0.0651947	-0.028663	-0.102178	-0.0952323
0.3472	-0.0386204	-0.0494028	-0.0651369	-0.0279431	-0.10187	-0.0951289
0.3474	-0.0756523	-0.0484948	-0.0650791	-0.0202081	-0.101697	-0.0951623
0.3476	-0.105039	-0.0475868	-0.0650213	-0.0143315	-0.101882	-0.0955565
0.3478	-0.107187	-0.0466787	-0.0649634	-0.00228491	-0.102067	-0.0959507
0.348	-0.0902225	-0.0457707	-0.0649056	0.0196799	-0.102253	-0.0963448
0.3482	-0.0613403	-0.0448627	-0.0648478	0.0294729	-0.102438	-0.096739
0.3484	-0.0139129	-0.0439546	-0.06479	0.0365468	-0.102623	-0.0971332
0.3486	0.0390625	-0.0430466	-0.0647322	0.0415626	-0.102808	-0.0975274
0.3488	0.0826792	-0.0421386	-0.0646744	0.0273367	-0.102993	-0.0979216
0.349	0.109965	-0.0421289	-0.064544	0.0255917	-0.103179	-0.0983157
0.3492	0.121511	-0.0431634	-0.0643291	0.0328807	-0.103364	-0.0987099
0.3494	0.122199	-0.0441979	-0.0641143	0.0227356	-0.103292	-0.0989157
0.3496	0.114605	-0.0452323	-0.0638995	0.0179819	-0.102542	-0.098625
0.3498	0.101886	-0.0462668	-0.0636847	0.0160296	-0.101792	-0.0983342
0.35	0.0868577	-0.0473012	-0.0634699	0.00915527	-0.101042	-0.0980434
0.3502	0.0708516	-0.0483357	-0.063255	0.0193904	-0.100292	-0.0977526
0.3504	0.0552446	-0.0493702	-0.0630402	0.016053	-0.0995418	-0.0974619
0.3506	0.0424429	-0.0504046	-0.0628254	0.0198247	-0.0987918	-0.0971711
0.3508	0.0307719	-0.0514391	-0.0626106	0.0385578	-0.0980418	-0.0968803
0.351	0.0195978	-0.0522385	-0.0628764	0.036805	-0.0972917	-0.0965895
0.3512	0.00855666	-0.0527647	-0.0637009	0.0339449	-0.0965417	-0.0962988
0.3514	-0.00292656	-0.0532909	-0.0645254	-0.00676473	-0.095885	-0.0958893
0.3516	-0.0126883	-0.0538172	-0.0653498	-0.125779	-0.0954744	-0.095167
0.3518	-0.0216088	-0.0543434	-0.0661743	-0.404886	-0.0950638	-0.0944448
0.352	-0.0299698	-0.0548696	-0.0669988	-0.766246	-0.0946532	-0.0937225
0.3522	-0.0335967	-0.0553959	-0.0678232	-0.946495	-0.0942426	-0.0930002
0.3524	-0.0358699	-0.0559221	-0.0686477	-0.879247	-0.093832	-0.092278
0.3526	-0.038949	-0.0564483	-0.0694721	-0.663229	-0.0934214	-0.0915557
0.3528	-0.0394498	-0.0569746	-0.0702966	-0.325955	-0.0930108	-0.0908334
0.353	-0.0399311	-0.0575933	-0.0708801	0.129359	-0.0926002	-0.0901111
0.3532	-0.0402832	-0.0583197	-0.0711836	0.586121	-0.0921896	-0.0893889
0.3534	-0.0392151	-0.059046	-0.0714872	0.909729	-0.0916812	-0.0888757
0.3536	-0.0385226	-0.0597724	-0.0717907	1.07704	-0.0909147	-0.0889138
0.3538	-0.0347744	-0.0604987	-0.0720942	1.12079	-0.0901483	-0.0889519
0.354	-0.0303141	-0.061225	-0.0723977	1.07981	-0.0893818	-0.08899
0.3542	-0.0269024	-0.0619514	-0.0727012	0.967067	-0.0886154	-0.0890281
0.3544	-0.0217888	-0.0626777	-0.0730047	0.836452	-0.0878489	-0.0890662
0.3546	-0.0183771	-0.0634041	-0.0733082	0.673777	-0.0870825	-0.0891043
0.3548	-0.017219	-0.0641304	-0.0736117	0.496192	-0.086316	-0.0891424
0.355	-0.0158378	-0.0646273	-0.0734579	0.327121	-0.0855496	-0.0891805
0.3552	-0.014891	-0.0648576	-0.0727727	0.152647	-0.0847831	-0.0892186
0.3554	-0.0131812	-0.0650878	-0.0720876	0.0209984	-0.0844166	-0.0891046
0.3556	-0.00920614	-0.0653181	-0.0714024	-0.0725575	-0.0851046	-0.08859
0.3558	-0.00554794	-0.0655483	-0.0707172	-0.141828	-0.0857926	-0.0880753
0.356	-0.00305176	-0.0657786	-0.070032	-0.181979	-0.0864806	-0.0875606
0.3562	-0.00258226	-0.0660088	-0.0693468	-0.231401	-0.0871686	-0.0870459
0.3564	-0.00909267	-0.0662391	-0.0686616	-0.297112	-0.0878565	-0.0865312
[truncated: 25,467 more rows]

[truncated: 2 more sheets: Fig. 7 raw data, Fig. 7 correlation data]
